# Supplementary material for: Low diversity of Angiostrongylus cantonensis complete mitochondrial DNA sequences from Australia, Hawaii, French Polynesia and the Canary Islands revealed using whole genome next-generation sequencing
Source: Parasit Vectors. 2019 May 16;12:241. doi: 10.1186/s13071-019-3491-y (PMC6524341; doi:10.1186/s13071-019-3491-y)
Supplement: Supplementary file 1 — Additional file 1: Alignment S1. Alignment of complete mtDNA sequences of all available A. cantonensis and A. malaysiensis in FASTA format. [file 13071_2019_3491_MOESM1_ESM.fas]

>AP017672_Angiostrongylus_cantonensis_Taiwan
ATTTATATATATAAGAAATATCAAAGTGGTTTGTCGGTTTGGTTAGAAAG
TTCTAACCATAAGGATATTGGTACTCTTTATTTTTTGTTTGGTTTGTGGT
CGGGTATGTTAGGTACTGCTTTATCTTTGATTGTTCGTTTGGAGTTATCT
AAGCCTGGAATGTTGTTGTCTAATGGGCAATTGTATAATTCAATTATTAC
GGCTCATGCTTTTTTGATAATTTTTTTTATGGTAATGCCTAGTATGATTG
GTGGTTTTGGTAATTGAATGTTGCCTTTGATGTTGGGGGCTCCAGATATG
AGTTTTCCTCGTTTGAATAATTTGAGTTTTTGATTGTTGCCAACTTCGAT
GTTTTTGATTTTAGATTCTTGTTTTGTAGATATAGGATGTGGAACTAGTT
GGACTGTTTATCCACCTTTGAGGAGTTTAGGTCATCCTGGTAGAAGGGTA
GATTTGGCGATTTTTAGTTTGCATTGTGCTGGATTGAGTTCTATTTTGGG
GGGTATTAATTTTATGTGTACGACGAAGAATATACGAAGAAGTTCAATTT
CTTTGGAACATATAAGTTTGTTTGTTTGATCTGTTTTTGTAACTGTTTTT
TTGTTGGTATTGTCTTTACCTGTGTTGGCGGGGGCTATTACCATGTTATT
AACTGATCGTAATTTAAATACTTCTTTTTTTGATCCTAGTTCTGGTGGTA
ATCCTTTGATTTATCAGCATTTGTTTTGATTTTTTGGCCATCCTGAGGTT
TATGTTTTGATTTTGCCTGCTTTTGGGATTGTTAGACAGTCTACTTTATA
TTTAACGGGTAAGAAGGAGGTTTTTGGTTATTTGGGTATGGTTTATGCTA
TTTTAAGGATTGGTTTGATTGGTTGTGTGGTTTGGGCTCATCATATATAC
ACGGTTGGTATGGATTTAGATTCTCGTGCTTATTTTACTGCAGCTACTAT
AGTTATTGCGGTTCCTACGGGAGTGAAGGTTTTTAGGTGGTTAGCAACTT
TATTTGGTATGAAGATATTGTTTCAACCTATTTTATTGTGGGTTTTGGGT
TTTATTTTTTTGTTTACTATTGGGGGGTTGACTGGGGTTATATTGTCTAA
TTCTAGTTTGGATATTATTTTACATGATACTTATTATGTAGTTAGTCATT
TTCATTATGTTTTAAGGTTGGGAGCTGTTTTTGGTATTTTTACTGGTATT
AGTCTTTGATGAAGGTTTATGACTGGTTGTGTTTATAATAAGTTGTATAT
AGTAGTTATGTTTTTTTTGATGTTTTTAGGTGTGAATTTGACTTTTTTTC
CTTTGCATTTTGCTGGTTTGCACGGTTATCCTCGTAAGTATTTGGATTAT
CCTGATGTTTATTCGGTTTGAAATGTTATTTCTTCTTTTGGGTCTTTAGT
TAGTGTTTTTGCTTTATTTATGTTTATTTTTTTGTTGTTGGAGTCTTTTT
TTAGATATCGTTTGTTGTTATTGGATAATTATTATAATAGAAGTCCAGAA
TATAGATATAGGAGTTATGTTTTTGGTCATAGCTATCAGTCGGAAATTTA
TTTTAGAAGAAGGAGTTTAAAGTGTTAAAACTTT-AGTATAATGTT--AT
GTATTTTTAATTGCAAATTAAAAGGTAAATGGTTTT-TGATAAGATAGGA
TAAGGTAGTCTGAGAGGTTCATATCCTTTAGGTGTTTTTCTCTTGTTGTT
TGGGAAAGATTTAGTATAGG--AGTATAAATTATTGTCAATAATTAGGAT
AA-ATCTTTGGATTCTTTAGTATAAAA-TAGTATAATTGATTTCCAATCA
GTTGGTTTTAAGAGTTATTGAACTATTTTCAGGGTTATAATTTGGGTTTT
TCAGGTAGTGTTTTTAGTATTTATATAGATTGATTTCATGGTTTTAATTG
TAGTTTGTTGTTAGGAATTTTAGTTTTTGTAACTTTACTTTTTTGTTTGT
TGATTTTTGGCGGATTTTTTTTTAAGTATAAGGAGATGGAGTATCAGTTT
GGGGAGTTGTTGTGTAGTATTTTTCCGACGTTGGTTTTATTGATGCAGAT
GGTTCCTTCTTTGAGGATTTTGTATTATTATGGTTTGATAAATCTTGATA
GGAATTTGACAGTTAAGGTTGTCGGTCATCAATGGTATTGAAGTTATGAA
TTTGGGGATATTCCTGGTTTGGAGTTTGATTCTTATATAAAGTCTTTGGA
TCAGTTGGATTTGGGAGAACCTCGTTTATTGGAGGTGGATAATCGTTGTG
TTTTACCTGAAGGTATTAATCTTCGTTTTTGTATTACATCAGCTGATGTA
ATTCATTCTTGGGCTTTGCCAAGTATGTCTTTAAAGTTGGATGCTATGAG
GGGGATTTTAAGAATTTTGAGGTATAGATTTCCAAATTTGGGAATTTTTT
ATGGGCAATGTTCTGAGATTTGTGGTGCTAATCATAGGTTTATGCCTATT
GCTATTGAGGTGACTTTGTTAGAAAATTTTAAGGACTGGTGTAGTATTAA
TTTAGATTAGCTTAATAGTTTAATTAAAAATTTTTATTTGTGGTGTAAGA
GATTTTTAGGCTTTAGTTTAATATTTTTTAAATTTTGATATTGCATATCG
TTTAAAGAAAATTTTATAGA-AATAAATAATAGAAAGAGAAAGTAGAAGA
TTAATTTATTTTATTGTTTCAAAATAAGAATTATTAATTTTAGTGTTGAA
AAGTCGCTTTTTTTGATATCTGTTTTATTGTTAAATATTAGAAATTTATA
TTATATGGA-AAAATTTT-GAATTAAATAGAATTTGAAGTTTTTTTATTA
TTAGTTTTATAACTGTTGTTTTTTTT--ATTAAATGCTTTTTTTTT-GTT
TAATAGATTTTTATTAAATTTATAATTTTGAAATTAGTAATTTTTTGGTA
AGTGGTTGTTTGTTTAAATATAAGTTTTGAAATTGAAATTCAATCAAATG
TTTTTTAAAGACTTAGACTTTTTAATAAAGTTGGCTTCTGCCCGGTGAGT
TTTT-AACGGCAGTCTTAGCGTGAGGACATTAAGGTAGCAAAATAATTTG
TGCTTTTATTGGGTTCTAGTATGAATGAAGTTATTGGTTGATTTTTTATT
TTTTTTTTTTATGAATTTAAATAGGTATAAAAATGTACTTGTACAGTTTT
ACAAAGATAAGTCTTTGGAAATTCTTTTTTGATTTTTATAATGTTTT-GT
TATATTATTAAAAAATTTTCTAGGGTAGAATATTATATATTTTGAAGAAC
TAAAGGTAATTTTAGGAATTACTCCAGAGTTAACAGAAAATCATACTTGA
TCTAGTTCTTATAGTAGAGTAAGTTTTACATCGATGTTGTATTTAAGTAT
ATTAAGGAGGAGAAGATTTAATTTTTAAGACTGTTCTTCTTTTAATTAAT
TTAACGTGATATTAGTTTAATTCATCGTGAGATAGAATTGTTTATCTTGA
TAATTGTTATTAATTAGTTTTATTAGTACGAAAGGAATTTAGTGAAAAGT
TTAAAACTTTTTGATCAGTTGTTGTTCATTGTTTTCTTTTTTTATGGTTG
TATTGATTACTTTTTTGTTGATTTTGTTGTTGTATATGGTATGTTTTTTG
ATGAGGTTGAAGGAGAATAATTTAAATAAAGTTAATTCTTTTGAAAGTGG
TTTTTTGAGACTGGTAAAAATTCAGAATTCTTTTAGGATTCATTTTTTTG
TTTTAATGTTGATGTTTGTTATTTTTGATTTAGAGATTGTGATATTTTTG
GGGTTGTTAGTGGTCGATGTTTCTTCGGTGGTTAGTTTTTTTATGTTATT
TTTGTTTGTTTTAGGGGGTTTTTATATGGAATGATTTTTTGGTAAGTTGA
TTTGGGTTGTGTAAAGATAGATTTTTTGGTTTTTTTGATGGTTTTTTTTT
TGTTAATATTGTTGTTGATTTTGATTTTTTTGCCTAATTTTAGGTTATTA
TTGAATTTGTTGGAGTGGGATTTTGTTGGGTTGAAGTTTAGTTTTTTTTT
TAATAGATTGATTTTTTCTGTTATTTTGTTGGTGATTACTTTGAGAGTGG
TTTTGTTTAGTAGTTATTATTTAAATGGTGAATTGAATTTTGTTTATTAT
ATGTTGATGTTGATGTTGTTTGTTGGTTCTATGTTTATATTAAATTTTAG
GGATAGGGTTTTTACTATAATAGTAAGTTGGGATTTGTTAGGTATTTCTA
GTTTTTTTTTAGTTTTATTTTATAGAAATTGGGATAGAAATTCTGGTGCA
ATGAATACGGCTTTAACAAATCGTGTTGGGGATTATTTTATTTTTTGTTT
TTTTAGTTCGTCATTGTTTAGAAGATATTATTTTTTTTCTTTTAGATTTT
TTGTAGGTAGTGGTTTATTGTTGTTGGTTTTTGCTTCTTTTACTAAAAGG
GCTCAGTATCCTTTTAGTAGTTGGTTACCAAAGGCGATGAGTGCCCCCAC
TCCAGTGAGTTCTTTAGTTCATAGTAGGACATTGGTGACTGCTGGTTTGA
TTTTATTGATAAATTTTGATTTAATAATTAGTAATTTTTTTGTTATGTTG
TTTTTGTTATTGATTGGTTTATTTACGATGTTTTTTTCAAGTATTATGGC
TTTGTTTGAGGAAGATATGAAAAAGGTAGTGGCTTTGAGAACTTTATCGC
AAATGGGTTTTATGATGTTTACTTTGGGGATGGGGTTGCATTTTATTTCT
TTGTTACATTTATTGAGGCATGCTTTGTTTAAAAGTTGTTTGTTTATGCA
AGTAGGTTATTTGATTCATAGAAATTTTGGACAACAGGATAGTCGTTTTT
ATGGTAATAATGGGGGATTGATTATGTTTGTTCAGTTGCAAATGATAATT
ACGTTATTTTGTTTATGTGGTTTATTTTTTACTAGGGGTATAGTAAGTAA
AGATTTGATTTTAGAATTATTTTTTTTTAATAGTTATTATATGATGTTAG
GTTTGTTTTTTTTAATTTCTGTTTTTTTAACTTTTGGTTATAGTTATCGT
TTGTGGAAGAGTTTGTTTCTTAGATTTTCTAAAGTATTGATAAAAGTTGG
TAGAAGTTTATTAATGAATTATTTGAGTTTGTGTTTGATTATATTTTCTG
TAATTTTTATATATTGGATGGGTGTGAATTTGTTGTGTTTGCCTAGATTT
TTTTTGTATATGGATATATATGTACCATTGATGTATATTTTTTTAATTCT
GATATTTTGTTATTTAGTTGTTAAATTCTTGTTAAAAGAATTAATTTATA
AGTTTTTTGTTGATTATTATGCTAAGATTTTTTCTTTTAGAGGATTAAAT
TTTAATTTTGTTGATCGTGGTTTGACAAGGTTGGGTGTTAATGTTTTTTA
TATTTTTAGAATTTTTAGAAAATTGTTTGTTGAAATAATAGGAAGAATGG
GGTATAATAGTGTAGTGATTGTAGTTTTTTTTGTTTTTTTAGTTTTGTGG
GGTCTTAGTTT-AAATATAAATATATGATTTGCATTTGTAAGATTTAGAT
TCTATATGAGGGAATATGGAATTTTGT----------------------T
AGAATTAATAATAGTATATTATATTATATATATATGATATTATATAAAAT
TTATATAAATTTTATATAATATTTTATAAAAAAATGAACAAAA-GTTCCA
TATATCACT-GAATCTTTATATATTTTAAAAGTCTATAAAGTTTCGTATA
GAAAGAAACTTTTTATAAAGACTTGAGAATAAAGATTCAGATGTATATAT
TATATATATAATAAACAGTATATAGTTTATTATAAAATGTAGTGTTTGGG
TTGCTGAGATTT-GTTACTGAG---AGTTGAATTTGTAGTTTATTAAGAA
TAATTCATTTACAATGAATAGGTAAGGAGTTCTGTGAGTTTTATGTTATT
ATTTTCTTTGTTTTTTAGTGTGATGAGTTATATGAACAATGATCCAATTA
AGAGGAGTTTTTTTTTGATTTTTTCGATGTTGTTTTGTATGCCTGTAATG
TCTTTTGTAGGGTATGTGTGGTATTCTTATTTTGTTTGTATGCTTTTTTT
GAGTGGGATTTTTGTGATTTTGGTTTATTTTTCTAGTTTGTCGAGTTTTT
TAGAATTTGGTGTTTATTTTTGATTTGTGAGGTTGATTTTAACTTTGTTG
TGTTTTAATTTGTTTGAGGATTTTTTTTTTGTTGGTTTTAGGGGGTTAAC
TGTTTTTTATTATGAGTTGAATTTTTTTTTGTTGTTTTATTTAGTTGTTG
TTCTTTTGTTTTTTATAAGATTTGTTAGTTATTATTTGAGTTTTTCTGGG
GCTTTACGAAGAGTTTAGATTATTTTTTTTTTTGTTAGATTGTTAATGTT
GATTTTTAAGTGGTATCGTTTTATTTTTGTTTTGATTTCTTTGGAATTTT
TAATAATGAGGGTTTTTGTGAAGTTTTTTGAGGTTTTTAATGGGGTGGTG
TTTTTTTTTTTTATGTGTCATTCGGTGATTTCTAGAATTTTGGGTGTTGT
AATTATGGTTGGTGGTGTGAAGTTTTATGGGAGTGATTTGAGAATTTTTT
GTAGATTTAAGTTAAGTGAAACTATTAATTTTCAAAATTAAAAATGGTTA
GTCTATAT-GAGATAATAGTATAA------TTTGTATATTTTATTTTCAA
TAAAATGGTTTTGAGTATCTTATCTTGTAAGGGTTTCTTTTATGGATTTT
AAATTTGATTATGGTTTGTTAATGGTTAAAATGTTATTATTTAAATTTAA
TTTATTGAGTGGGCAATATTATTTTACCCCGGCAATTAATTATTTGTATA
ATATTAGTTCCAGAATAATCGGCTATGCTAATGAAATTTAATCTTTATTT
TTGTTGGGGCATGAAGTTTTTTT-GTTGGTTTTACGAATTTTAGGTAAAA
TTAAAATTTATATTTAAAGATTTTTATGTCATTAAGATTTTTGAAGGCGA
ATTAGATTAGTACCTAATTAGTGAAAAGTTAAATATTCAGGAGTAAAGTG
GTATTTAAACTGAAAGAATATTGGCAGATTTTCTAAATTATCTTTGGAGG
TTGAGTGATAATTGAGAACCCTCATTAACTACTTGGTTTTTTGGCTTATG
TATGATCGTTTATTTTAAGCTTAAGGTTTAGGATTTTAGGTTT----T-G
ACTGTAAAAATAGATATATATTTAGTTTATGATTAAGTTAATTTGACCTA
CAATATTTTGAATTGTGTGGATTATTAAGTTAGTATTAGTATGAAATTGT
AAAAGACAGTAAGAAAGTTTTTATATCTTTTTGAAGAGTATTTAGAAATG
GTACAAATCATCCATCAATTGTCCACAGGGGAGTAAGTTGTAGTAAAGTA
GATTTAGGGGAACCTGAATCTAATATTAAACTAAGTTGGAGTGTTTTGAA
AACACTTTATAAGGATTGTTCCTTTTGGTTTTAGGAGTTAGTTTAAATTG
AGAATTATTGATTGTTGATCAGGGGGTTT--TACTCTTAGTT-ATAAGAA
TTTATTTTAATTTTTAAAATATTAGATTGTAAATCTAAAGATTTAGTTAT
TCTTGTTGATGATTTTTTTTTTTATGATTTTTTTAATAATGATTTTTATT
TTGCAGTCTGTAGCCTTTATTACTTTATATGAGCGTCATTTGTTGGGGAG
TAGACAAATCCGGTTGGGTCCTACTAAAGTGAGTTTTATAGGAGTTTTGC
AGGCGTTATTAGATGGGGTTAAATTGTTGAAGAAGGAACAGATTTTGCCT
CTATTTATTTCTGATTTGGTATTTTTATTGGTGCCGGGTTTATCTTTTGT
TTTGATGTATTTGGAGTGATTTTTGTTACCATATTTTTATAGTTTTTTGA
GTTTGGAGTATTCTTTGTTGTTTTTTTTGTGCTTGTTGGGTTTTAGAGTT
TATTCGGTTATAATTAGTGGTTATATTAGTAAGTCTAAGTATGGGATGAT
TGGGGCTTTGCGAGCGAGAAGTCAAAGGGTTTCTTATGAAATTGCTTTTT
CTATTTATTTGTTATCTGTTATGTTTGTATTGGGTTTGTTTATGTTTAAG
GAAGGTTTTGAATTATTAATATTATTTATGTATTTGCCTTTTTTGATTAT
ATTAATTGCTGAGTTGAATCGGGCTCCTTTTGATTTTGCTGAGGGGGAGA
GAGAGTTGGTAAGAGGATATAATGTGGAGTTTGGAAGGGTGGCTTTTGTT
TTGTTGTTTTTGAGAGAATATGGGAGTTTGATTTTTTTTTGTGTTTTATA
TTCTGTTTTGTTTTTTGGTTTTTCTTTGTTGATGGTTTATTTTATGTTTT
CTTTGATGATTTTTGTTCGTAGATCTTATCCGCGTTATCGTTATGATTTA
ATAATGAAGATGTTTTGATTTAAATTTTTACCGGTTTCTTTGATTTATTT
GTTTTTTTTTTTTGTTGTTGGTTTGTTGTAGGAATTAATCAGGTTTTTTT
GTTAGATGTGTTTTTGTTAGTTTTTTTATTGCAATATGTTTTTTATTTTG
AGGAGGGAATATTAAGTGGATTTTTTAAAAATTTTTTGTTTGTATTATCA
AATGTTTTTAGTTATGGTTTGAATTATTCTATGAGTTATATGATTTCTTT
TTTTACTTTTATTGTTTTGTTATTATTTTGTTTTGGTGGTTATTTTTCTT
ATTCTTTTTGTGTTTGTGGTATGTTGGAGTTTACTTTATTGTATGCTTTG
GTGGCTTGGCTGACTACGGTTTTAGTTATGATTTCAAGAATGAAGATTTC
TGTTTATTTAAGTAAATCTGGAGATAAATTTTTGAAGACTTTTAGAATAT
TGATAGTAGAGGTGGTTAGGGAATTATCTCGTCCTATGGCTTTAACTATT
CGTTTAACAGTTAATGTAATGGTAGGTCATTTAATTGTAGGTTTTTTGTA
TATAAGGATTGAGGGGGTGTTAGGTAATGGTTATGTTTGGTTAATGGTTT
TGGCTATTATGATGGAGTGTTTTGTATTTTTTATTCAGAGTTATATTTTT
TCTCGTTTGATTTATTTGTATTTAAATGAATAGAAGGGTGTTAACTTAAG
TTTAAAGTGTTAGATTTTTAATCTAAAAATGTTGTTCACATCTTGGTTAA
TATAGCATAAGAAATGTGTTTGTTTTAAGAGCAAAAGATA-TAATATTAA
CTAATGAGTTGTTTAAGTCTTCTAAACTTATATTAGGTGTTCCTGCTCGT
TGTTGCATGTGTTTTTTTTTTTTATGGTTTTAATGATGAGTATATTTGTT
TTGTTAGTAGATAATATTTTTTTTTGATGAAGGGTGTTTTTGATTATGAC
TTTGTTGATTGTTTTTATGAATAAGAAATTTTTAAGATACAGGAGGATTT
TTAATTATTTTGTTTTGCAGGAAAGTCTTGGTTTAATTTTCTTATTATTG
TATTTTGGTGGTTTCTTGCCTATGTTGATTATGATAATTAAGATTGGGGT
GGCTCCTTTTCATTTTTGGTTGTTTAAGGTTATTGATGGTATGTTTGGTT
TTAATCTGGTATGATTTTTAACAATTCATAAGTTGCCTTTCTTGTTGGTT
TTTTTGCAATTGTTTTATTTAAATATAGTTTATTTTTTGTTAATTGGTTT
ATTGGTGTGTTTGTTTCAATTGTTTGTGTTAAAGTCTTTTAAGAAGTTGT
TGTTGGTTTCTACTGTTGAATCTTTTAGGTGGGTTGTATTGGGTTTAGTA
ATGTCTTTTTTTAATGTATTGTATTTGTTTTTTTATTATTTAATTTTGAT
AATATTTTTGATTTATAAATTTGATAAGAATGTAGGTTCGTCAGGT---T
TTAGTTGGGAATTGGTGTTGGTGTTTATGAATATACCTTTTAGAGTTGGT
TTTTTTGTTAAAATTATTTTATTGATGGAGTTTTTGAAGAGTTTTGGTAT
TTATATGATTGTAATTATGTTTTTAATGTTTTTAAGAGTTTTGTCTTTAA
GTTTTTGACTGGTTATTTTAAGGGTTAAAAATTTGTTATTTAGAAAGTAT
AGTGTTGTGGGTATGATTTATAGTTTTCCTTTAATAATAGTGGTGTTATT
GTAGAAAA-GTTGTTTTCATCTTTAGTAAATATTTATTATGTTATCTTGA
TAAGGTAGAGTTTTT-GAGGTGAAGAATGTTAAATAGATAGTCTATGTTT
GATTACGGATCAGAAAGGTGAACATTTTT--GTAATTTAGTTTAGTAAGA
ATTTTTATTTTTGGTGTAAAGGGGGGTTAGTTACAGATTCTTTTAGTTTA
A--TTATAAAATGTGACTTTGAAGAGGTTAAGATGAAGGGAATGTTGAAT
AGACAGAATTTTAAGAGTTTTTTTAGTTCTTTAGTGGTTACTTTACCTAG
GAGAAAGAGGTTAACTTTGGGTTGAAATTATGGTAGAATGTTGGGAATAA
TTTTAGTTTTTCAGTTGTTAACTGGATTATTTTTATCTTTTTATTATGTT
GCGGATGGTTTAGTGGCTTTTAGTTCGGTTCAATATGTTATATTTGATGT
TAATTTGGGTTGGTTATTTCGGATTTTTCATTTTAATGGGGCGAGTTTGT
TTTTTATTTTTTTGTATTTGCATATTTTTAAGGGTTTGTTTATGGTTAGT
TATCGGTTGAAAAAAGTTTGAGGTACGGGTTTATTGATTTTTTTGTTGAT
TATGATAGAGGCTTTTATGGGTTATGTTTTAGTCTGGGCTCAAATAAGAT
TTTGAGCTGCGGTTGTAATTACTAGGTTGTTGAGTGTTGTTCCTGTTTGA
GGTCAATTGATTGTAATGTGAATTTGAAGAGGTTTTGGAGTAACTAGGTC
AACTTTAAAGTTTTTTTTTGTTTTACATTTTTTGTTGCCTTGGCTATTGT
TGGTTTTGGTTATAGTGCATATGATTTTTTTGCATAGTACTGGTAGAACT
TCTAGTTTGTATTGTCATGGTGATTATGATAAAATTAGTTTTGGTCCTTA
TTATTGGAATAAGGATTTTTATAATTTTTTAGTTTTTTTTGTTTTTTTTT
TGTTAGTTTTATTGAAGCCTTTTTATTTAGGGGATCCCGAAATGTTTGTT
GAGGCAGATCCCATGATGAGCCCAGTGCATATTGTTCCAGAATGGTATTT
TTTGTTTGCTTATGCTATTTTGCGGGCTATTCCCAATAAGGTTATGGGTG
TTGTAGCTTTGTTGATAAGAATTTTGTTATTTTATTTTTTTTTATTGGTT
AGTAATTATACGTCTTGTTTGGTAAATTTGAATAAGTTTTTAGTTTTTAT
ATTTATTGTGGTTTCTGTAATGTTAAGTTGATTAGGTCAGTGTTTGGTAG
AATATCCTTATTATGTTTTGAGTTTGGTTTTTTCTTTAATATATTTTTTT
TTGGTTTTTTTAATATTATTTGTTTATTGGTTTAGGAAGTATTTGTTTTT
TTAACACAAATAGTATAGTATGTATGTTGAATTTAGGTTTTAAAGGAATA
ATTTGTGTTTTGTATCATAATTTTCATATTCTAAGATTATCTAGTTATGC
TTTTTATTTATTTTTTAGAACTTTAGGTATTACTAGTTCTTTGGTTTTGT
TTTTTAAGTTTGGGTTGTATTTGCCTTTTTTACTTAGATTGTTGGTATTG
TTATTTATTTCCTTTTTATGGGGTAAAGATATTTCTTTAGAAGGTTTAAG
GGGGTATCATAATTTTTTTGTTATGGGGGGGTTTAAGTTTGGTGTAATGT
TGTTTATTTTTAGTGAGGTTATATTTTTTTTTGGAATTTTTTGAGTGTTT
TTTGATTCTGCTTTAGTACCTGTTCATGAGTTAGGAGGTGATTGATCATC
ATACGGATTGTCAATGGTTAATCCTTTTGGGGTGCCGTTATTGAATACTA
TTATTTTGTTGAGTAGGGGGGTTAGAGTTACTTGAGCTCATTACAGTTTG
TTGAGTAATAAGAGATGTTTAAATAGGATAGTATTGACTTGTTTGTTGGC
TTTTTATTTTACTTTAATTCAGTTAATGGAGTATAGAGAAGCTAGATTTT
CTATTTCTGATGGTATTTATGGTAGAATTTTTTATTTGTCTACTGGTTTT
CATGGTTTACATGTTTTGTGTGGTGGGTTGTTTTTATTTTTTAATTTATT
GCGTTTAGTGAAGTGTCATTTTAATTATAATCATCATTTGGGTTTGGAGT
TCGGGATTTTGTATTGGCATTTTGTAGATGTAGTGTGATTATTTTTGTTT
GTGTTTGTTTATTGGTGATCTTATTGCTAGAATAGTTTAAATTTAAGAAT
TTTTAATTTGTAATTAAAAGGTTT-GGCTAGTTTTGATAAGAGTTTTATT
ATTTAGTTTTGTTATATTTTTTTATCCTTATTTATTTTTTTTTGTTTTTA
TTTTTGTTAGTTTATTAATAATAAATAGAATTTCATGAATGGGTTTATTT
ATTTATGTGGATTCTAACGTGTTTGTTTTGTTAGTTTTAATGATGGTTTT
TATTTATGGGGTGGTAGTAATTAGAGAGTTTAGTAGGAGTCTTAAGTATT
TGAGTATGATATTAATTGTGTTTTGTTATTTATTTTTTGTTTCTAGAAAT
ATAATGATGTTATATATGTTTTTTGAATTGTCGATATTTCCTATTTTGGT
GATAATTTTGGGTTTTGGTTCACAAATTGAGAAAATTGGGTCTAGATATT
ATTTATTGTTTTATACTACTTTTTGTTCTTTACCTTTTTTATATGTTTAT
TTTAAAAGGGTTTTTTATTTTAGTTATAATTATTTTGATTTTTTTTTATC
TTGAGAGATAATGTTTATTTTATCTTTAAGTTTTATGGTTAAGTTTCCTG
TTTATTTTTTGCACTTATGATTACCTAAAGCTCATGTTGAAGCTCCGACT
ACGGCTAGAATATTGTTAGCCGGATTGTTATTAAAGTTGGGTACAGCAGG
GTTTTTACGGATTTTGGGTTCTATAAATTTTTCGTATAATAATTTTTGGT
TATTTTTATCATTGTTGGGGATAGTTTTGTCTGCTTTTAGATGTTTGTTT
CAAAGAGATTCTAAATCTTTAGCTGCTTATTCTTCTGTTACTCATATAAG
ATTTTTATTGTTGGCAATAAGGGTTTTATTTATTAGGGGTAAAGTGGCGA
GAATTTTGATGATATTGGCACATGGTTATACATCAACTTTAATGTTTTAT
TTAATTGGGGAGTTTTTTCATGTTAGATCAAGACGAATAATGTATTTTTT
GAATGGGTTGTTAGGATCTAGTATAATTTATGGGTTGGTTTTTTTTTTAG
TGTTTTTGTCTAATAGGGGGGTTCCACCTTCCTTATCTTTTTTTTCGGAA
TTTATAATTATTGTTAATGCTATTTTGTTGAGTAAGATTTTTTTTTTATT
GGTTTTAGTTTATTTTATAGTATCTTTTTATTATAGTGTTTATTTAATTG
TTTGTTGTAGTATGGGTGGGAAATTTTTGAGTTTGTTAAATTTTAAAGTG
GGCTACGGTGTTCCTGTGGTGATTATAATGTTTAATGTTTTTTGGCTGTC
TTTGATATATTAGCCTCTAAGTTT-AGAGTTTTTGTTTTTATAAGAGTGA
AATTTTGATTGGAAGAAAAATTCTCTTAC
>MK570631_Angiostrongylus_cantonensis_SYD.1
ATTTATATATATAAGAAATATCAAAGTGGTTTGTCGGTTTGGTTAGAAAG
TTCTAACCATAAGGATATTGGTACTCTTTATTTTTTGTTTGGTTTGTGGT
CGGGTATGTTAGGTACTGCTTTATCTTTGATTGTTCGTTTGGAGTTATCT
AAGCCTGGAATGTTGTTGTCTAATGGGCAATTGTATAATTCAATTATTAC
GGCTCATGCTTTTTTGATAATTTTTTTTATGGTAATGCCTAGTATGATTG
GTGGTTTTGGTAATTGAATGTTGCCTTTGATGTTGGGGGCTCCAGATATG
AGTTTTCCTCGTTTGAATAATTTGAGTTTTTGATTGTTGCCAACTTCGAT
GTTTTTGATTTTAGATTCTTGTTTTGTAGATATAGGATGTGGAACTAGTT
GGACTGTTTATCCACCTTTGAGGAGTTTAGGTCATCCTGGTAGAAGGGTA
GATTTGGCGATTTTTAGTTTGCATTGTGCTGGATTGAGTTCTATTTTGGG
GGGTATTAATTTTATGTGTACGACGAAGAATATACGAAGAAGTTCAATTT
CTTTGGAACATATAAGTTTGTTTGTTTGATCTGTTTTTGTAACTGTTTTT
TTGTTGGTATTGTCTTTACCTGTGTTGGCGGGGGCTATTACCATGTTATT
AACTGATCGTAATTTAAATACTTCTTTTTTTGATCCTAGTTCTGGTGGTA
ATCCTTTGATTTATCAGCATTTGTTTTGATTTTTTGGTCATCCTGAGGTT
TATGTTTTGATTTTGCCTGCTTTTGGGATTGTTAGACAGTCTACTTTATA
TTTAACGGGTAAGAAGGAGGTTTTTGGTTATTTGGGTATGGTTTATGCTA
TTTTAAGGATTGGTTTGATTGGTTGTGTGGTTTGGGCTCATCATATATAC
ACGGTTGGTATGGATTTAGATTCTCGTGCTTATTTTACTGCAGCTACTAT
AGTTATTGCGGTTCCTACGGGAGTGAAGGTTTTTAGGTGGTTAGCAACTT
TATTTGGTATGAAGATATTGTTTCAACCTATTTTATTGTGGGTTTTGGGT
TTTATTTTTTTGTTTACTATTGGGGGGTTGACTGGGGTTATATTGTCTAA
TTCTAGTTTGGATATTATTTTACATGATACTTATTATGTAGTTAGTCATT
TTCATTATGTTTTAAGGTTGGGAGCTGTTTTTGGTATTTTTACTGGTATT
AGTCTTTGATGAAGGTTTATGACTGGTTGTGTTTATAATAAGTTGTATAT
AGTAGTTATGTTTTTTTTGATGTTTTTAGGTGTGAATTTGACTTTTTTTC
CTTTGCATTTTGCTGGTTTGCACGGTTATCCTCGTAAGTATTTGGATTAT
CCTGATGTTTATTCGGTTTGAAATGTTATTTCTTCTTTTGGGTCTTTAGT
TAGTGTTTTTGCTTTATTTATGTTTATTTTTTTGTTGTTGGAGTCTTTTT
TTAGATATCGTTTGTTGTTATTGGATAATTATTATAATAGAAGTCCAGAA
TATAGATATAGGAGTTATGTTTTTGGTCATAGCTATCAGTCGGAAATTTA
TTTTAGAAGAAGGAGTTTAAAGTGTTAAAACTTT-AGTATAATGTT--AT
GTATTTTTAATTGCAAATTAAAAGGTAAATGGTTTT-TGATAAGATAGGA
TAAGGTAGTCTGAGAGGTTCATATCCTTTAGGTGTTTTTCTCTTGTTGTT
TAGGAAAGATTTAGTATAGG--AGTATAAATTATTGTCAATAATTAGGAT
AA-ATCTTTGGATTCTTTAGTATAAAA-TAGTATAATTGATTTCCAATCA
GTTGGTTTTAAGAGTTATTGAACTATTTTCAGGGTTATAATTTGGGGTTT
TCAGGTAGTGTTTTTAGTATTTATATAGATTGATTTCATGGTTTTAATTG
TAGTTTGTTGTTAGGAATTTTAGTTTTTGTAACTTTACTTTTTTGTTTGT
TGATTTTTGGCGGATTTTTTTTTAAGTATAAGGAGATGGAGTATCAGTTT
GGGGAGTTGTTGTGTAGTATTTTTCCGACGTTGGTTTTATTGATGCAGAT
GGTTCCTTCTTTGAGGATTTTGTATTATTATGGTTTGATAAATCTTGATA
GGAATTTGACAGTTAAGGTTGTCGGTCATCAATGGTATTGAAGTTATGAA
TTTGGGGATATTCCTGGTTTGGAGTTTGATTCTTATATAAAGTCTTTGGA
TCAGTTGGATTTGGGAGAACCTCGTTTATTGGAGGTGGATAATCGTTGTG
TTTTACCTGAAGGTATTAATCTTCGTTTTTGTATTACATCAGCTGATGTA
ATTCATTCTTGGGCTTTGCCAAGTATGTCTTTAAAGTTGGATGCTATGAG
GGGGATTTTAAGAATTTTGAGGTATAGATTTCCAAATTTGGGAATTTTTT
ATGGGCAATGTTCTGAGATTTGTGGTGCTAATCATAGGTTTATGCCTATT
GCTATTGAGGTGACTTTGTTAGAAAATTTTAAGGACTGGTGTAGTATTAA
TTTAGATTAGCTTAATAGTTTAATTAAAAATTTTTATTTGTGGTGTAAGA
GATTTTTAGGCTTTAGTTTAATATTTTTTAAATTTTGATATTGCATATCG
TTTAAAGAAAATTTTATAGA-AATAAATAATAGAAAGAGAAAGTAGAAGA
TTAATTTATTTTATTGTTTCAAAATAAGAATTATTAATTTTAGTGTTGAA
AAGTCGCTTTTTTTGATATCTGTTTTATTGTTAAATATTAGAAATTTATA
TTATATGGA-AAAATTTT-GAATTAAATAGAATTTGAAGTTTTTTTATTA
TTAGTTTTATAACTGTTGTTTTTTTT--ATTAAATGCTTTTTTTTTTGTT
TAATAGATTTTTATTAAATTTATAATTTTGAAATTAGTAATTTTTTGGTA
AGTGGTTGTTTGTTTAAATATAAGTTTTGAAATTGAAATTCAATCAAATG
TTTTTTAAAGACTTAGACTTTTTAATAAAGTTGGCTTCTGCCCGGTGAGT
TTTT-AACGGCAGTCTTAGCGTGAGGACATTAAGGTAGCAAAATAATTTG
TGCTTTTATTGGGTTCTAGTATGAATGAAGTTATTGGTTGATTTTTTATT
TTTTTTTTTTATGAATTTAAATAGGTATAAAAATGTACTTGTACAGTTTT
ACAAAGATAAGTCTTTGGAAATTCTTTTTTGATTTTTATAATGTTTT-GT
TATATTATTAAAAAATTTTCTAGGGTAGAATATTATATATTTTGAAGAAC
TAAAGGTAATTTTAGGAATTACTCCAGAGTTAACAGAAAATCATACTTGA
TCTAGTTCTTATAGTAGAGTAAGTTTTACATCGATGTTGTATTTAAGTAT
ATTAAGGAGGAGAAGATTTAATTTTTAAGACTGTTCTTCTTTTAATTAAT
TTAACGTGATATTAGTTTAATTCATCGTGAGATAGAATTGTTTATCTTGA
TAATTGTTATTAATTAGTTTTATTAGTACGAAAGGAATTTAGTGAAAAGT
TTAAAACTTTTTGATCAGTTGTTGTTCATTGTTTTCTTTTTTTATGGTTG
TATTGATTACTTTTTTGTTGATTTTGTTGTTGTATATGGTATGTTTTTTG
ATGAGGTTGAAGGAGAATAATTTAAATAAAGTTAATTCTTTTGAAAGTGG
TTTTTTGAGACTGGTAAAAATTCAGAATTCTTTTAGGATTCATTTTTTTG
TTTTAATGTTGATGTTTGTTATTTTTGATTTAGAGATTGTGATATTTTTG
GGGTTGTTAGTGGTCGATGTTTCTTCGGTGGTTAGTTTTTTTATGTTATT
TTTGTTTGTTTTAGGGGGTTTTTATATGGAATGATTTTTTGGTAAGTTGA
TTTGGGTTGTGTAAAGATAGATTTTTTGGTTTTTTTGATGGTTTTTTTTT
TGTTAATATTGTTGTTGATTTTGATTTTTTTGCCTAATTTTAGGTTATTA
TTGAATTTGTTGGAGTGGGATTTTGTTGGGTTGAAGTTTAGTTTTTTTTT
TAATAGATTGATTTTTTCTGTTATTTTGTTGGTGATTACTTTGAGAGTGG
TTTTGTTTAGTAGTTATTATTTAAATGGTGAATTGAATTTTGTTTATTAT
ATGTTGATGTTGATGTTGTTTGTTGGTTCTATGTTTATATTAAATTTTAG
GGATAGGGTTTTTACTATAATAGTAAGTTGGGATTTGTTAGGTATTTCTA
GTTTTTTTTTAGTTTTATTTTATAGAAATTGGGATAGAAATTCTGGTGCA
ATGAATACGGCTTTAACAAATCGTGTTGGGGATTATTTTATTTTTTGTTT
TTTTAGTTCGTCATTGTTTAGAAGATATTATTTTTTTTCTTTTAGATTTT
TTGTAGGTAGTGGTTTATTGTTGTTGGTTTTTGCTTCTTTTACTAAAAGG
GCTCAGTATCCTTTTAGTAGTTGGTTACCAAAGGCGATGAGTGCCCCCAC
TCCAGTGAGTTCTTTAGTTCATAGTAGGACATTGGTGACTGCTGGTTTGA
TTTTATTGATAAATTTTGATTTAATAATTAGTAATTTTTTTGTTATGTTG
TTTTTGTTATTGATTGGTTTATTTACGATGTTTTTTTCAAGTATTATGGC
TTTGTTTGAGGAAGATATGAAAAAGGTAGTGGCTTTGAGAACTTTATCGC
AAATGGGTTTTATGATGTTTACTTTGGGGATGGGGTTGCATTTTATTTCT
TTGTTACATTTATTGAGGCATGCTTTGTTTAAAAGTTGTTTGTTTATGCA
AGTAGGTTATTTGATTCATAGAAATTTTGGACAACAGGATAGTCGTTTTT
ATGGTAATAATGGGGGATTGATTATGTTTGTTCAGTTGCAAATGATAATT
ACGTTATTTTGTTTATGTGGTTTATTTTTTACTAGGGGTATAGTAAGTAA
AGATTTGATTTTAGAATTATTTTTTTTTAATAGTTATTATATGATGTTAG
GTTTGTTTTTTTTAATTTCTGTTTTTTTAACTTTTGGTTATAGTTATCGT
TTGTGGAAGAGTTTGTTTCTTAGATTTTCTAAAGTATTGATAAAAGTTGG
TAGAAGTTTATTAATGAATTATTTGAGTTTGTGTTTGATTATATTTTCTG
TAATTTTTATATATTGGATGGGTGTGAATTTGTTGTGTTTGCCTAGATTT
TTTTTGTATATGGATATATATGTACCATTGATGTATATTTTTTTAATTCT
GATATTTTGTTATTTAGTTGTTAAATTCTTGTTAAAAGAATTAATTTATA
AGTTTTTTGTTGATTATTATGCTAAGATTTTTTCTTTTAGAGGATTAAAT
TTTAATTTTGTTGATCGTGGTTTGACAAGGTTGGGTGTTAATGTTTTTTA
TATTTTTAGAATTTTTAGAAAATTGTTTGTTGAAATAATAGGAAGAATGG
GGTATAATAGTGTAGTGATTGTAGTTTTTTTTGTTTTTTTAGTTTTGTGG
GGTCTTAGTTT-AAATATAAATATATGATTTGCATTTGTAAGATTTAGAT
TCTATATGAGGGAATATGGAATTTTGT----------------------T
AGAATTAATAATAGTATATTATATTATATATATATGATATTATATAAAAT
TTATATAAATTTTATATAATATTTTATAAAAAAATGAACAAAA-GTTCCA
TATATCACT-GAATCTTTATATATTTTAAAAGTCTATAAAGTTTCGTATA
GAAAGAAACTTTTTATAAAGACTTGAGAATAAAGATTCAGATGTATATAT
TATATATATAATAAACAGTATATAGTTTATTATAAAATGTAGTGTTTGGG
TTGCTGAGATTT-GTTACTGAG---AGTTGAATTTGTAGTTTATTAAGAA
TAATTCATTTACAATGAATAGGTAAGGAGTTCTGTGAGTTTTATGTTATT
ATTTTCTTTGTTTTTTAGTGTGATGAGTTATATGAACAATGATCCAATTA
AGAGGAGTTTTTTTTTGATTTTTTCGATGTTGTTTTGTATGCCTGTAATG
TCTTTTGTAGGGTATGTGTGGTATTCTTATTTTGTTTGTATGCTTTTTTT
GAGTGGGATTTTTGTGATTTTGGTTTATTTTTCTAGTTTGTCGAGTTTTT
TAGAATTTGGTGTTTATTTTTGATTTGTGAGGTTGATTTTAACTTTGTTG
TGTTTTAATTTGTTTGAGGATTTTTTTTTTGTTGGTTTTAGGGGGTTAAC
TGTTTTTTATTATGAGTTGAATTTTTTTTTGTTGTTTTATTTAGTTGTTG
TTCTTTTGTTTTTTATAAGATTTGTTAGTTATTATTTGAGTTTTTCTGGG
GCTTTACGAAGAGTTTAGATTATTTTTTTTTTTGTTAGATTGTTAATGTT
GATTTTTAAGTGGTATCGTTTTATTTTTGTTTTGATTTCTTTGGAATTTT
TAATAATGAGGGTTTTTGTGAAGTTTTTTGAGGTTTTTAATGGGGTGGTG
TTTTTTTTTTTTATGTGTCATTCGGTGATTTCTAGAATTTTGGGTGTTGT
AATTATGGTTGGTGGTGTGAAGTTTTATGGGAGTGATTTGAGAATTTTTT
GTAGATTTAAGTTAAGTGAAACTATTAATTTTCAAAATTAAAAATGGTTA
GTCTATAT-GAGATAATAGTATAA------TTTGTATATTTTATTTTCAA
TAAAATGGTTTTGAGTATCTTATCTTGTAAGGGTTTCTTTTATGGATTTT
AAATTTGATTATGGTTTGTTAATGGTTAAAATGTTATTATTTAAATTTAA
TTTATTGAGTGGGCAATATTATTTTACCCCGGCAATTAATTATTTGTATA
ATATTAGTTCCAGAATAATCGGCTATGCTAATGAAATTTAATCTTTATTT
TTGTTGGGGCATGAAGTTTTTTT-GTTGGTTTTACGAATTTTAGGTAAAA
TTAAAATTTATATTTAAAGATTTTTATGTCATTAAGATTTTTGAAGGCGA
ATTAGATTAGTACCTAATTAGTGAAAAGTTAAATATTCAGGAGTAAAGTG
GTATTTAAACTGAAAGAATATTGGCAGATTTTCTAAATTATCTTTGGAGG
TTGAGTGATAATTGAGAACCCTCATTAACTACTTGGTTTTTTGGCTTATG
TATGATCGTTTATTTTAAGCTTAAGGTTTAGGATTTTAGGTTT----T-G
ACTGTAAAAATAGATATATATTTAGTTTATGATTAAGTTAATTTGACCTA
CAATATTTTGAATTGTGTGGATTATTAAGTTAGTATTAGTATGAAATTGT
AAAAGACAGTAAGAAAGTTTTTATATCTTTTTGAAGAGTATTTAGAAATG
GTACAAATCATCCATCAATTGTCCACAGGGGAGTAAGTTGTAGTAAAGTA
GATTTAGGGGAACCTGAATCTAATATTAAACTAAGTTGGAGTGTTTTGAA
AACACTTTATAAGGATTGTTCCTTTTGGTTTTAGGAGTTAGTTTAAATTG
AGAATTATTGATTGTTGATCAGGGGGTTT---ACTCTTAGTT-ATAAGAA
TTTATTTTAATTTTTAAAATATTAGATTGTAAATCTAAAGATTTAGTTAT
TCTTGTTGATGATTTTTTTTTTTATGATTTTTTTAATAATGATTTTTATT
TTGCAGTCTGTAGCCTTTATTACTTTATATGAGCGTCATTTGTTGGGGAG
TAGACAAATCCGGTTGGGTCCTACTAAAGTGAGTTTTATAGGAGTTTTGC
AGGCGTTATTAGATGGGGTTAAATTGTTGAAGAAGGAACAGATTTTGCCT
CTATTTATTTCTGATTTGGTATTTTTATTGGTGCCGGGTTTATCTTTTGT
TTTGATGTATTTGGAGTGATTTTTGTTACCATATTTTTATAGTTTTTTGA
GTTTGGAGTATTCTTTGTTGTTTTTTTTGTGCTTGTTGGGTTTTAGAGTT
TATTCGGTTATAATTAGTGGTTATATTAGTAAGTCTAAGTATGGGATGAT
TGGGGCTTTGCGAGCGAGAAGTCAAAGGGTTTCTTATGAAATTGCTTTTT
CTATTTATTTGTTATCTGTTATGTTTGTATTGGGTTTGTTTATGTTTAAG
GAAGGTTTTGAATTATTAATATTATTTATGTATTTGCCTTTTTTGATTAT
ATTAATTGCTGAGTTGAATCGGGCTCCTTTTGATTTTGCTGAGGGGGAGA
GAGAGTTGGTAAGAGGATATAATGTGGAGTTTGGAAGGGTGGCTTTTGTT
TTGTTGTTTTTGAGAGAATATGGGAGTTTGATTTTTTTTTGTGTTTTATA
TTCTGTTTTGTTTTTTGGTTTTTCTTTGTTGATGGTTTATTTTATGTTTT
CTTTGATGATTTTTGTTCGTAGATCTTATCCGCGTTATCGTTATGATTTA
ATAATGAAGATGTTTTGATTTAAATTTTTACCGGTTTCTTTGATTTATTT
GTTTTTTTTTTTTGTTGTTGGTTTGTTGTAGGAATTAATCAGGTTTTTTT
GTTAGATGTGTTTTTGTTAGTTTTTTTATTGCAATATGTTTTTTATTTTG
AGGAGGGAATATTAAGTGGATTTTTTAAAAATTTTTTGTTTGTATTATCA
AATGTTTTTAGTTATGGTTTGAATTATTCTATGAGTTATATGATTTCTTT
TTTTACTTTTATTGTTTTGTTATTATTTTGTTTTGGTGGTTATTTTTCTT
ATTCTTTTTGTGTTTGTGGTATGTTGGAGTTTACTTTATTGTATGCTTTG
GTGGCTTGGCTGACTACGGTTTTAGTTATGATTTCAAGAATGAAGATTTC
TGTTTATTTAAGTAAATCTGGAGATAAATTTTTGAAGACTTTTAGAATAT
TGATAGTAGAGGTGGTTAGGGAATTATCTCGTCCTATGGCTTTAACTATT
CGTTTAACAGTTAATGTAATGGTAGGTCATTTAATTGTAGGTTTTTTGTA
TATAAGGATTGAGGGGGTGTTAGGTAATGGTTATGTTTGGTTAATGGTTT
TGGCTATTATGATGGAGTGTTTTGTATTTTTTATTCAGAGTTATATTTTT
TCTCGTTTGATTTATTTGTATTTAAATGAATAGAAGGGTGTTAACTTAAG
TTTAAAGTGTTAGATTTTTAATCTAAAAATGTTGTTCACATCTTGGTTAA
TATAGCATAAGAAATGTGTTTGTTTTAAGAGCAAAAGATA-TAATATTAA
CTAATGAGTTGTTTAAGTCTTCTAAACTTATATTAGGTGTTCCTGCTCGT
TGTTGCATGTGTTTTTTTTTTTTATGGTTTTAATGATGAGTATATTTGTT
TTGTTAGTAGATAATATTTTTTTTTGATGAAGGGTGTTTTTGATTATGAC
TTTGTTGATTGTTTTTATGAATAAGAAATTTTTAAGATACAGGAGGATTT
TTAATTATTTTGTTTTGCAGGAAAGTCTTGGTTTAATTTTCTTATTATTG
TATTTTGGTGGTTTCTTGCCTATGTTGATTATGATAATTAAGATTGGGGT
GGCTCCTTTTCATTTTTGGTTGTTTAAGGTTATTGATGGTATGTTTGGTT
TTAATCTGGTATGATTTTTAACAATTCATAAGTTGCCTTTCTTGTTGGTT
TTTTTGCAATTGTTTTATTTAAATATAGTTTATTTTTTGTTAATTGGTTT
ATTGGTGTGTTTGTTTCAATTGTTTGTGTTAAAGTCTTTTAAGAAGTTGT
TGTTGGTTTCTACTGTTGAATCTTTTAGGTGGGTTGTATTGGGTTTAGTA
ATGTCTTTTTTTAATGTATTGTATTTGTTTTTTTATTATTTAATTTTGAT
AATATTTTTGATTTATAAATTTGATAAGAATGTAGGTTCGTCAGGT---T
TTAGTTGGGAATTGGTGTTGGTGTTTATGAATATACCTTTTAGAGTTGGT
TTTTTTGTTAAAATTATTTTATTGATGGAGTTTTTGAAGAGTTTTGGTAT
TTATATGATTGTAATTATGTTTTTAATGTTTTTAAGAGTTTTGTCTTTAA
GTTTTTGACTGGTTATTTTAAGGGTTAAAAATTTGTTATTTAGAAAGTAT
AGTGTTGTGGGTATGATTTATAGTTTTCCTTTAATAATAGTGGTGTTATT
GTAGAAAA-GTTGTTTTCATCTTTAGTAAATATTTATTATGTTATCTTGA
TAAGGTAGAGTTTTT-GAGGTGAAGAATGTTAAATAGATAGTCTATGTTT
GATTACGGATCAGAAAGGTGAACATTTTT--GTAATTTAGTTTAGTAAGA
ATTTTTATTTTTGGTGTAAAGGGGGGTTAGTTACAGATTCTTTTAGTTTA
A--TTATAAAATGTGACTTTGAAGAGGTTAAGATGAAGGGAATGTTGAAT
AGACAGAATTTTAAGAGTTTTTTTAGTTCTTTAGTGGTTACTTTACCTAG
GAGAAAGAGGTTAACTTTGGGTTGAAATTATGGTAGAATGTTGGGAATAA
TTTTAGTTTTTCAGTTGTTAACTGGATTATTTTTATCTTTTTATTATGTT
GCGGATGGTTTAGTGGCTTTTAGTTCGGTTCAATATGTTATATTTGATGT
TAATTTGGGTTGGTTATTTCGGATTTTTCATTTTAATGGGGCGAGTTTGT
TTTTTATTTTTTTGTATTTGCATATTTTTAAGGGTTTGTTTATGGTTAGT
TATCGGTTGAAAAAAGTTTGAGGTACGGGTTTATTGATTTTTTTGTTGAT
TATGATAGAGGCTTTTATGGGTTATGTTTTAGTCTGGGCTCAAATAAGAT
TTTGAGCTGCGGTTGTAATTACTAGGTTGTTGAGTGTTGTTCCTGTTTGA
GGTCAATTGATTGTAATGTGAATTTGAAGAGGTTTTGGAGTAACTAGGTC
AACTTTAAAGTTTTTTTTTGTTTTACATTTTTTGTTGCCTTGGCTATTGT
TGGTTTTGGTTATAGTGCATATGATTTTTTTGCATAGTACTGGTAGAACT
TCTAGTTTGTATTGTCATGGTGATTATGATAAAATTAGTTTTGGTCCTTA
TTATTGGAATAAGGATTTTTATAATTTTTTAGTTTTTTTTGTTTTTTTTT
TGTTAGTTTTATTGAAGCCTTTTTATTTAGGGGATCCCGAAATGTTTGTT
GAGGCAGATCCCATGATGAGCCCAGTGCATATTGTTCCAGAATGGTATTT
TTTGTTTGCTTATGCTATTTTGCGGGCTATTCCCAATAAGGTTATGGGTG
TTGTAGCTTTGTTGATAAGAATTTTGTTATTTTATTTTTTTTTATTGGTT
AGTAATTATACGTCTTGTTTGGTAAATTTGAATAAGTTTTTAGTTTTTAT
ATTTATTGTGGTTTCTGTAATGTTAAGTTGATTAGGTCAGTGTTTGGTAG
AATATCCTTATTATGTTTTGAGTTTGGTTTTTTCTTTAATATATTTTTTT
TTGGTTTTTTTAATATTATTTGTTTATTGGTTTAGGAAGTATTTGTTTTT
TTAACACAAATAGTATAGTATGTATGTTGAATTTAGGTTTTAAAGGAATA
ATTTGTGTTTTGTATCATAATTTTCATATTCTAAGATTATCTAGTTATGC
TTTTTATTTATTTTTTAGAACTTTAGGTATTACTAGTTCTTTGGTTTTGT
TTTTTAAGTTTGGGTTGTATTTGCCTTTTTTACTTAGATTGTTGGTATTG
TTATTTATTTCCTTTTTATGGGGTAAAGATATTTCTTTAGAAGGTTTAAG
GGGGTATCATAATTTTTTTGTTATGGGGGGGTTTAAGTTTGGTGTAATGT
TGTTTATTTTTAGTGAGGTTATATTTTTTTTTGGAATTTTTTGAGTGTTT
TTTGATTCTGCTTTAGTACCTGTTCATGAGTTAGGAGGTGATTGATCATC
ATACGGATTGTCAATGGTTAATCCTTTTGGGGTGCCGTTATTGAATACTA
TTATTTTGTTGAGTAGGGGGGTTAGAGTTACTTGAGCTCATTACAGTTTG
TTGAGTAATAAGAGATGTTTAAATAGGATAGTATTGACTTGTTTGTTGGC
TTTTTATTTTACTTTAATTCAGTTAATGGAGTATAGAGAAGCTAGATTTT
CTATTTCTGATGGTATTTATGGTAGAATTTTTTATTTGTCTACTGGTTTT
CATGGTTTACATGTTTTGTGTGGTGGGTTGTTTTTATTTTTTAATTTATT
GCGTTTAGTGAAGTGTCATTTTAATTATAATCATCATTTGGGTTTGGAGT
TCGGGATTTTGTATTGGCATTTTGTAGATGTAGTGTGATTATTTTTGTTT
GTGTTTGTTTATTGGTGATCTTATTGCTAGAATAGTTTAAATTTAAGAAT
TTTTAATTTGTAATTAAAAGGTTT-GGCTAGTTTTGATAAGAGTTTTATT
ATTTAGTTTTGTTATATTTTTTTATCCTTATTTATTTTTTTTTGTTTTTA
TTTTTGTTAGTTTATTAATAATAAATAGAATTTCATGAATGGGTTTATTT
ATTTATGTGGATTCTAACGTGTTTGTTTTGTTAGTTTTAATGATGGTTTT
TATTTATGGGGTGGTAGTAATTAGAGAGTTTAGTAGGAGTCTTAAGTATT
TGAGTATGATATTAATTGTGTTTTGTTATTTATTTTTTGTTTCTAGAAAT
ATAATGATGTTATATATGTTTTTTGAATTGTCGATATTTCCTATTTTGGT
GATAATTTTGGGTTTTGGTTCACAAATTGAGAAAATTGGGTCTAGATATT
ATTTATTGTTTTATACTACTTTTTGTTCTTTACCTTTTTTATATGTTTAT
TTTAAAAGGGTTTTTTATTTTAGTTATAATTATTTTGATTTTTTTTTATC
TTGAGAGATAATGTTTATTTTATCTTTAAGTTTTATGGTTAAGTTTCCTG
TTTATTTTTTGCACTTATGATTACCTAAAGCTCATGTTGAAGCTCCGACT
ACGGCTAGAATATTGTTAGCCGGATTGTTATTAAAGTTGGGTACAGCAGG
GTTTTTACGGATTTTGGGTTCTATAAATTTTTCGTATAATAATTTTTGGT
TATTTTTATCATTGTTGGGGATAGTTTTGTCTGCTTTTAGATGTTTGTTT
CAAAGAGATTCTAAATCTTTAGCTGCTTATTCTTCTGTTACTCATATAAG
ATTTTTATTGTTGGCAATAAGGGTTTTATTTATTAGGGGTAAAGTGGCGA
GAATTTTGATGATATTGGCACATGGTTATACATCAACTTTAATGTTTTAT
TTAATTGGGGAGTTTTTTCATGTTAGATCAAGACGAATAATGTATTTTTT
GAATGGGTTGTTAGGATCTAGTATAATTTATGGGTTGGTTTTTTTTTTAG
TGTTTTTGTCTAATAGGGGGGTTCCACCTTCCTTATCTTTTTTTTCGGAA
TTTATAATTATTGTTAATGCTATTTTGTTGAGTAAGATTTTTTTTTTATT
GGTTTTAGTTTATTTTATAGTATCTTTTTATTATAGTGTTTATTTAATTG
TTTGTTGTAGTATGGGTGGGAAATTTTTGAGTTTGTTAAATTTTAAAGTG
GGCTACGGTGTTCCTGTGGTGATTATAATGTTTAATGTTTTTTGGCTGTC
TTTGATATATTAGCCTCTAAGTTT-AGAGTTTTTGTTTTTATAAGAGTGA
AATTTTGATTGGAAGAAAAATTCTCTTAC
>MK570629_Angiostrongylus_cantonensis_TEN.1
ATTTATATATATAAGAAATATCAAAGTGGTTTGTCGGTTTGGTTAGAAAG
TTCTAACCATAAGGATATTGGTACTCTTTATTTTTTGTTTGGTTTGTGGT
CGGGTATGTTAGGTACTGCTTTATCTTTGATTGTTCGTTTGGAGTTATCT
AAGCCTGGAATGTTGTTGTCTAATGGGCAATTGTATAATTCAATTATTAC
GGCTCATGCTTTTTTGATAATTTTTTTTATGGTAATGCCTAGTATGATTG
GTGGTTTTGGTAATTGAATGTTGCCTTTGATGTTGGGGGCTCCAGATATG
AGTTTTCCTCGTTTGAATAATTTGAGTTTTTGATTGTTGCCAACTTCGAT
GTTTTTGATTTTAGATTCTTGTTTTGTAGATATAGGATGTGGAACTAGTT
GGACTGTTTATCCACCTTTGAGGAGTTTAGGTCATCCTGGTAGAAGGGTA
GATTTGGCGATTTTTAGTTTGCATTGTGCTGGATTGAGTTCTATTTTGGG
GGGTATTAATTTTATGTGTACGACGAAGAATATACGAAGAAGTTCAATTT
CTTTGGAACATATAAGTTTGTTTGTTTGATCTGTTTTTGTAACTGTTTTT
TTGTTGGTATTGTCTTTACCTGTGTTGGCGGGGGCTATTACCATGTTATT
AACTGATCGTAATTTAAATACTTCTTTTTTTGATCCTAGTTCTGGTGGTA
ATCCTTTGATTTATCAGCATTTGTTTTGATTTTTTGGCCATCCTGAGGTT
TATGTTTTGATTTTGCCTGCTTTTGGGATTGTTAGACAGTCTACTTTATA
TTTAACGGGTAAGAAGGAGGTTTTTGGTTATTTGGGTATGGTTTATGCTA
TTTTAAGGATTGGTTTGATTGGTTGTGTGGTTTGGGCTCATCATATATAC
ACGGTTGGTATGGATTTAGATTCTCGTGCTTATTTTACTGCAGCTACTAT
AGTTATTGCGGTTCCTACGGGAGTGAAGGTTTTTAGGTGGTTAGCAACTT
TATTTGGTATGAAGATATTGTTTCAACCTATTTTATTGTGGGTTTTGGGT
TTTATTTTTTTGTTTACTATTGGGGGGTTGACTGGGGTTATATTGTCTAA
TTCTAGTTTGGATATTATTTTACATGATACTTATTATGTAGTTAGTCATT
TTCATTATGTTTTAAGGTTGGGAGCTGTTTTTGGTATTTTTACTGGTATT
AGTCTTTGATGAAGGTTTATGACTGGTTGTGTTTATAATAAGTTGTATAT
AGTAGTTATGTTTTTTTTGATGTTTTTAGGTGTGAATTTGACTTTTTTTC
CTTTGCATTTTGCTGGTTTGCACGGTTATCCTCGTAAGTATTTGGATTAT
CCTGATGTTTATTCGGTTTGAAATGTTATTTCTTCTTTTGGGTCTTTAGT
TAGTGTTTTTGCTTTATTTATGTTTATTTTTTTGTTGTTGGAGTCTTTTT
TTAGATATCGTTTGTTGTTATTGGATAATTATTATAATAGAAGTCCAGAA
TATAGATATAGGAGTTATGTTTTTGGTCATAGCTATCAGTCGGAAATTTA
TTTTAGAAGAAGGAGTTTAAAGTGTTAAAACTTT-AGTATAATGTT--AT
GTATTTTTAATTGCAAATTAAAAGGTAAATGGTTTT-TGATAAGATAGGA
TAAGGTAGTCTGAGAGGTTCATATCCTTTAGGTGTTTTTCTCTTGTTGTT
TAGGAAAGATTTAGTATAGG--AGTATAAATTATTGTCAATAATTAGGAT
AA-ATCTTTGGATTCTTTAGTATAAAA-TAGTATAATTGATTTCCAATCA
GTTGGTTTTAAGAGTTATTGAACTATTTTCAGGGTTATAATTTGGGTTTT
TCAGGTAGTGTTTTTAGTATTTATATAGATTGATTTCATGGTTTTAATTG
TAGTTTGTTGTTAGGAATTTTAGTTTTTGTAACTTTACTTTTTTGTTTGT
TGATTTTTGGCGGATTTTTTTTTAAGTATAAGGAGATGGAGTATCAGTTT
GGGGAGTTGTTGTGTAGTATTTTTCCGACGTTGGTTTTATTGATGCAGAT
GGTTCCTTCTTTGAGGATTTTGTATTATTATGGTTTGATAAATCTTGATA
GGAATTTGACAGTTAAGGTTGTCGGTCATCAATGGTATTGAAGTTATGAA
TTTGGGGATATTCCTGGTTTGGAGTTTGATTCTTATATAAAGTCTTTGGA
TCAGTTGGATTTGGGAGAACCTCGTTTATTGGAGGTGGATAATCGTTGTG
TTTTACCTGAAGGTATTAATCTTCGTTTTTGTATTACATCAGCTGATGTA
ATTCATTCTTGGGCTTTGCCAAGTATGTCTTTAAAGTTGGATGCTATGAG
GGGGATTTTAAGAATTTTGAGGTATAGATTTCCAAATTTGGGAATTTTTT
ATGGGCAATGTTCTGAGATTTGTGGTGCTAATCATAGGTTTATGCCTATT
GCTATTGAGGTGACTTTGTTAGAAAATTTTAAGGACTGGTGTAGTATTAA
TTTAGATTAGCTTAATAGTTTAATTAAAAATTTTTATTTGTGGTGTAAGA
GATTTTTAGGCTTTAGTTTAATATTTTTTAAATTTTGATATTGCATATCG
TTTAAAGAAAATTTTATAGA-AATAAATAATAGAAAGAGAAAGTAGAAGA
TTAATTTATTTTATTGTTTCAAAATAAGAATTATTAATTTTAGTGTTGAA
AAGTCGCTTTTTTTGATATCTGTTTTATTGTTAAATATTAGAAATTTATA
TTATATGGA-AAAATTTT-GAATTAAATAGAATTTGAAGTTTTTTTATTA
TTAGTTTTATAACTGTTGTTTTTTTT--ATTAAATGCTTTTTTTTTTGTT
TAATAGATTTTTATTAAATTTATAATTTTGAAATTAGTAATTTTTTGGTA
AGTGGTTGTTTGTTTAAATATAAGTTTTGAAATTGAAATTCAATCAAATG
TTTTTTAAAGACTTAGACTTTTTAATAAAGTTGGCTTCTGCCCGGTGAGT
TTTT-AACGGCAGTCTTAGCGTGAGGACATTAAGGTAGCAAAATAATTTG
TGCTTTTATTGGGTTCTAGTATGAATGAAGTTATTGGTTGATTTTTTATT
TTTTTTTTTTATGAATTTAAATAGGTATAAAAATGTACTTGTACAGTTTT
ACAAAGATAAGTCTTTGGAAATTCTTTTTTGATTTTTATAATGTTTT-GT
TATATTATTAAAAAATTTTCTAGGGTAGAATATTATATATTTTGAAGAAC
TAAAGGTAATTTTAGGAATTACTCCAGAGTTAACAGAAAATCATACTTGA
TCTAGTTCTTATAGTAGAGTAAGTTTTACATCGATGTTGTATTTAAGTAT
ATTAAGGAGGAGAAGATTTAATTTTTAAGACTGTTCTTCTTTTAATTAAT
TTAACGTGATATTAGTTTAATTCATCGTGAGATAGAATTGTTTATCTTGA
TAATTGTTATTAATTAGTTTTATTAGTACGAAAGGAATTTAGTGAAAAGT
TTAAAACTTTTTGATCAGTTGTTGTTCATTGTTTTCTTTTTTTATGGTTG
TATTGATTACTTTTTTGTTGATTTTGTTGTTGTATATGGTATGTTTTTTG
ATGAGGTTGAAGGAGAATAATTTAAATAAAGTTAATTCTTTTGAAAGTGG
TTTTTTGAGACTGGTAAAAATTCAGAATTCTTTTAGGATTCATTTTTTTG
TTTTAATGTTGATGTTTGTTATTTTTGATTTAGAGATTGTGATATTTTTG
GGGTTGTTAGTGGTCGATGTTTCTTCGGTGGTTAGTTTTTTTATGTTATT
TTTGTTTGTTTTAGGGGGTTTTTATATGGAATGATTTTTTGGTAAGTTGA
TTTGGGTTGTGTAAAGATAGATTTTTTGGTTTTTTTGATGGTTTTTTTTT
TGTTAATATTGTTGTTGATTTTGATTTTTTTGCCTAATTTTAGGTTATTA
TTGAATTTGTTGGAGTGGGATTTTGTTGGGTTGAAGTTTAGTTTTTTTTT
TAATAGATTGATTTTTTCTGTTATTTTGTTGGTGATTACTTTGAGAGTGG
TTTTGTTTAGTAGTTATTATTTAAATGGTGAATTGAATTTTGTTTATTAT
ATGTTGATGTTGATGTTGTTTGTTGGTTCTATGTTTATATTAAATTTTAG
GGATAGGGTTTTTACTATAATAGTAAGTTGGGATTTGTTAGGTATTTCTA
GTTTTTTTTTAGTTTTATTTTATAGAAATTGGGATAGAAATTCTGGTGCA
ATGAATACGGCTTTAACAAATCGTGTTGGGGATTATTTTATTTTTTGTTT
TTTTAGTTCGTCATTGTTTAGAAGATATTATTTTTTTTCTTTTAGATTTT
TTGTAGGTAGTGGTTTATTGTTGTTGGTTTTTGCTTCTTTTACTAAAAGG
GCTCAGTATCCTTTTAGTAGTTGGTTACCAAAGGCGATGAGTGCCCCCAC
TCCAGTGAGTTCTTTAGTTCATAGTAGGACATTGGTGACTGCTGGTTTGA
TTTTATTGATAAATTTTGATTTAATAATTAGTAATTTTTTTGTTATGTTG
TTTTTGTTATTGATTGGTTTATTTACGATGTTTTTTTCAAGTATTATGGC
TTTGTTTGAGGAAGATATGAAAAAGGTAGTGGCTTTGAGAACTTTATCGC
AAATGGGTTTTATGATGTTTACTTTGGGGATGGGGTTGCATTTTATTTCT
TTGTTACATTTATTGAGGCATGCTTTGTTTAAAAGTTGTTTGTTTATGCA
AGTAGGTTATTTGATTCATAGAAATTTTGGACAACAGGATAGTCGTTTTT
ATGGTAATAATGGGGGATTGATTATGTTTGTTCAGTTGCAAATGATAATT
ACGTTATTTTGTTTATGTGGTTTATTTTTTACTAGGGGTATAGTAAGTAA
AGATTTGATTTTAGAATTATTTTTTTTTAATAGTTATTATATGATGTTAG
GTTTGTTTTTTTTAATTTCTGTTTTTTTAACTTTTGGTTATAGTTATCGT
TTGTGGAAGAGTTTGTTTCTTAGATTTTCTAAAGTATTGATAAAAGTTGG
TAGAAGTTTATTAATGAATTATTTGAGTTTGTGTTTGATTATATTTTCTG
TAATTTTTATATATTGGATGGGTGTGAATTTGTTGTGTTTGCCTAGATTT
TTTTTGTATATGGATATATATGTACCATTGATGTATATTTTTTTAATTCT
GATATTTTGTTATTTAGTTGTTAAATTCTTGTTAAAAGAATTAATTTATA
AGTTTTTTGTTGATTATTATGCTAAGATTTTTTCTTTTAGAGGATTAAAT
TTTAATTTTGTTGATCGTGGTTTGACAAGGTTGGGTGTTAATGTTTTTTA
TATTTTTAGAATTTTTAGAAAATTGTTTGTTGAAATAATAGGAAGAATGG
GGTATAATAGTGTAGTGATTGTAGTTTTTTTTGTTTTTTTAGTTTTGTGG
GGTCTTAGTTT-AAATATAAATATATGATTTGCATTTGTAAGATTTAGAT
TCTATATGAGGGAATATGGAATTTTGT----------------------T
AGAATTAATAATAGTATATTATATTATATATATATGATATTATATAAAAT
TTATATAAATTTTATATAATATTTTATAAAAAAATGAACAAAA-GTTCCA
TATATCACT-GAATCTTTATATATTTTAAAAGTCTATAAAGTTTCGTATA
GAAAGAAACTTTTTATAAAGACTTGAGAATAAAGATTCAGATGTATATAT
TATATATATAATAAACAGTATATAGTTTATTATAAAATGTAGTGTTTGGG
TTGCTGAGATTT-GTTACTGAG---AGTTGAATTTGTAGTTTATTAAGAA
TAATTCATTTACAATGAATAGGTAAGGAGTTCTGTGAGTTTTATGTTATT
ATTTTCTTTGTTTTTTAGTGTGATGAGTTATATGAACAATGATCCAATTA
AGAGGAGTTTTTTTTTGATTTTTTCGATGTTGTTTTGTATGCCTGTAATG
TCTTTTGTAGGGTATGTGTGGTATTCTTATTTTGTTTGTATGCTTTTTTT
GAGTGGGATTTTTGTGATTTTGGTTTATTTTTCTAGTTTGTCGAGTTTTT
TAGAATTTGGTGTTTATTTTTGATTTGTGAGGTTGATTTTAACTTTGTTG
TGTTTTAATTTGTTTGAGGATTTTTTTTTTGTTGGTTTTAGGGGGTTAAC
TGTTTTTTATTATGAGTTGAATTTTTTTTTGTTGTTTTATTTAGTTGTTG
TTCTTTTGTTTTTTATAAGATTTGTTAGTTATTATTTGAGTTTTTCTGGG
GCTTTACGAAGAGTTTAGATTATTTTTTTTTTTGTTAGATTGTTAATGTT
GATTTTTAAGTGGTATCGTTTTATTTTTGTTTTGATTTCTTTGGAATTTT
TAATAATGAGGGTTTTTGTGAAGTTTTTTGAGGTTTTTAATGGGGTGGTG
TTTTTTTTTTTTATGTGTCATTCGGTGATTTCTAGAATTTTGGGTGTTGT
AATTATGGTTGGTGGTGTGAAGTTTTATGGGAGTGATTTGAGAATTTTTT
GTAGATTTAAGTTAAGTGAAACTATTAATTTTCAAAATTAAAAATGGTTA
GTCTATAT-GAGATAATAGTATAA------TTTGTATATTTTATTTTCAA
TAAAATGGTTTTGAGTATCTTATCTTGTAAGGGTTTCTTTTATGGATTTT
AAATTTGATTATGGTTTGTTAATGGTTAAAATGTTATTATTTAAATTTAA
TTTATTGAGTGGGCAATATTATTTTACCCCGGCAATTAATTATTTGTATA
ATATTAGTTCCAGAATAATCGGCTATGCTAATGAAATTTAATCTTTATTT
TTGTTGGGGCATGAAGTTTTTTT-GTTGGTTTTACGAATTTTAGGTAAAA
TTAAAATTTATATTTAAAGATTTTTATGTCATTAAGATTTTTGAAGGCGA
ATTAGATTAGTACCTAATTAGTGAAAAGTTAAATATTCAGGAGTAAAGTG
GTATTTAAACTGAAAGAATATTGGCAGATTTTCTAAATTATCTTTGGAGG
TTGAGTGATAATTGAGAACCCTCATTAACTACTTGGTTTTTTGGCTTATG
TATGATCGTTTATTTTAAGCTTAAGGTTTAGGATTTTAGGTTT----T-G
ACTGTAAAAATAGATATATATTTAGTTTATGATTAAGTTAATTTGACCTA
CAATATTTTGAATTGTGTGGATTATTAAGTTAGTATTAGTATGAAATTGT
AAAAGACAGTAAGAAAGTTTTTATATCTTTTTGAAGAGTATTTAGAAATG
GTACAAATCATCCATCAATTGTCCACAGGGGAGTAAGTTGTAGTAAAGTA
GATTTAGGGGAACCTGAATCTAATATTAAACTAAGTTGGAGTGTTTTGAA
AACACTTTATAAGGATTGTTCCTTTTGGTTTTAGGAGTTAGTTTAAATTG
AGAATTATTGATTGTTGATCAGGGGGTTT--TACTCTTAGTT-ATAAGAA
TTTATTTTAATTTTTAAAATATTAGATTGTAAATCTAAAGATTTAGTTAT
TCTTGTTGATGATTTTTTTTTTTATGATTTTTTTAATAATGATTTTTATT
TTGCAGTCTGTAGCCTTTATTACTTTATATGAGCGTCATTTGTTGGGGAG
TAGACAAATCCGGTTGGGTCCTACTAAAGTGAGTTTTATAGGAGTTTTGC
AGGCGTTATTAGATGGGGTTAAATTGTTGAAGAAGGAACAGATTTTGCCT
CTATTTATTTCTGATTTGGTATTTTTATTGGTGCCGGGTTTATCTTTTGT
TTTGATGTATTTGGAGTGATTTTTGTTACCATATTTTTATAGTTTTTTGA
GTTTGGAGTATTCTTTGTTGTTTTTTTTGTGCTTGTTGGGTTTTAGAGTT
TATTCGGTTATAATTAGTGGTTATATTAGTAAGTCTAAGTATGGGATGAT
TGGGGCTTTGCGAGCGAGAAGTCAAAGGGTTTCTTATGAAATTGCTTTTT
CTATTTATTTGTTATCTGTTATGTTTGTATTGGGTTTGTTTATGTTTAAG
GAAGGTTTTGAATTATTAATATTATTTATGTATTTGCCTTTTTTGATTAT
ATTAATTGCTGAGTTGAATCGGGCTCCTTTTGATTTTGCTGAGGGGGAGA
GAGAGTTGGTAAGAGGATATAATGTGGAGTTTGGAAGGGTGGCTTTTGTT
TTGTTGTTTTTGAGAGAATATGGGAGTTTGATTTTTTTTTGTGTTTTATA
TTCTGTTTTGTTTTTTGGTTTTTCTTTGTTGATGGTTTATTTTATGTTTT
CTTTGATGATTTTTGTTCGTAGATCTTATCCGCGTTATCGTTATGATTTA
ATAATGAAGATGTTTTGATTTAAATTTTTACCGGTTTCTTTGATTTATTT
GTTTTTTTTTTTTGTTGTTGGTTTGTTGTAGGAATTAATCAGGTTTTTTT
GTTAGATGTGTTTTTGTTAGTTTTTTTATTGCAATATGTTTTTTATTTTG
AGGAGGGAATATTAAGTGGATTTTTTAAAAATTTTTTGTTTGTATTATCA
AATGTTTTTAGTTATGGTTTGAATTATTCTATGAGTTATATGATTTCTTT
TTTTACTTTTATTGTTTTGTTATTATTTTGTTTTGGTGGTTATTTTTCTT
ATTCTTTTTGTGTTTGTGGTATGTTGGAGTTTACTTTATTGTATGCTTTG
GTGGCTTGGCTGACTACGGTTTTAGTTATGATTTCAAGAATGAAGATTTC
TGTTTATTTAAGTAAATCTGGAGATAAATTTTTGAAGACTTTTAGAATAT
TGATAGTAGAGGTGGTTAGGGAATTATCTCGTCCTATGGCTTTAACTATT
CGTTTAACAGTTAATGTAATGGTAGGTCATTTAATTGTAGGTTTTTTGTA
TATAAGGATTGAGGGGGTGTTAGGTAATGGTTATGTTTGGTTAATGGTTT
TGGCTATTATGATGGAGTGTTTTGTATTTTTTATTCAGAGTTATATTTTT
TCTCGTTTGATTTATTTGTATTTAAATGAATAGAAGGGTGTTAACTTAAG
TTTAAAGTGTTAGATTTTTAATCTAAAAATGTTGTTCACATCTTGGTTAA
TATAGCATAAGAAATGTGTTTGTTTTAAGAGCAAAAGATA-TAATATTAA
CTAATGAGTTGTTTAAGTCTTCTAAACTTATATTAGGTGTTCCTGCTCGT
TGTTGCATGTGTTTTTTTTTTTTATGGTTTTAATGATGAGTATATTTGTT
TTGTTAGTAGATAATATTTTTTTTTGATGAAGGGTGTTTTTGATTATGAC
TTTGTTGATTGTTTTTATGAATAAGAAATTTTTAAGATACAGGAGGATTT
TTAATTATTTTGTTTTGCAGGAAAGTCTTGGTTTAATTTTCTTATTATTG
TATTTTGGTGGTTTCTTGCCTATGTTGATTATGATAATTAAGATTGGGGT
GGCTCCTTTTCATTTTTGGTTGTTTAAGGTTATTGATGGTATGTTTGGTT
TTAATCTGGTATGATTTTTAACAATTCATAAGTTGCCTTTCTTGTTGGTT
TTTTTGCAATTGTTTTATTTAAATATAGTTTATTTTTTGTTAATTGGTTT
ATTGGTGTGTTTGTTTCAATTGTTTGTGTTAAAGTCTTTTAAGAAGTTGT
TGTTGGTTTCTACTGTTGAATCTTTTAGGTGGGTTGTATTGGGTTTAGTA
ATGTCTTTTTTTAATGTATTGTATTTGTTTTTTTATTATTTAATTTTGAT
AATATTTTTGATTTATAAATTTGATAAGAATGTAGGTTCGTCAGGT---T
TTAGTTGGGAATTGGTGTTGGTGTTTATGAATATACCTTTTAGAGTTGGT
TTTTTTGTTAAAATTATTTTATTGATGGAGTTTTTGAAGAGTTTTGGTAT
TTATATGATTGTAATTATGTTTTTAATGTTTTTAAGAGTTTTGTCTTTAA
GTTTTTGACTGGTTATTTTAAGGGTTAAAAATTTGTTATTTAGAAAGTAT
AGTGTTGTGGGTATGATTTATAGTTTTCCTTTAATAATAGTGGTGTTATT
GTAGAAAA-GTTGTTTTCATCTTTAGTAAATATTTATTATGTTATCTTGA
TAAGGTAGAGTTTTT-GAGGTGAAGAATGTTAAATAGATAGTCTATGTTT
GATTACGGATCAGAAAGGTGAACATTTTT--GTAATTTAGTTTAGTAAGA
ATTTTTATTTTTGGTGTAAAGGGGGGTTAGTTACAGATTCTTTTAGTTTA
A--TTATAAAATGTGACTTTGAAGAGGTTAAGATGAAGGGAATGTTGAAT
AGACAGAATTTTAAGAGTTTTTTTAGTTCTTTAGTGGTTACTTTACCTAG
GAGAAAGAGGTTAACTTTGGGTTGAAATTATGGTAGAATGTTGGGAATAA
TTTTAGTTTTTCAGTTGTTAACTGGATTATTTTTATCTTTTTATTATGTT
GCGGATGGTTTAGTGGCTTTTAGTTCGGTTCAATATGTTATATTTGATGT
TAATTTGGGTTGGTTATTTCGGATTTTTCATTTTAATGGGGCGAGTTTGT
TTTTTATTTTTTTGTATTTGCATATTTTTAAGGGTTTGTTTATGGTTAGT
TATCGGTTGAAAAAAGTTTGAGGTACGGGTTTATTGATTTTTTTGTTGAT
TATGATAGAGGCTTTTATGGGTTATGTTTTAGTCTGGGCTCAAATAAGAT
TTTGAGCTGCGGTTGTAATTACTAGGTTGTTGAGTGTTGTTCCTGTTTGA
GGTCAATTGATTGTAATGTGAATTTGAAGAGGTTTTGGAGTAACTAGGTC
AACTTTAAAGTTTTTTTTTGTTTTACATTTTTTGTTGCCTTGGCTATTGT
TGGTTTTGGTTATAGTGCATATGATTTTTTTGCATAGTACTGGTAGAACT
TCTAGTTTGTATTGTCATGGTGATTATGATAAAATTAGTTTTGGTCCTTA
TTATTGGAATAAGGATTTTTATAATTTTTTAGTTTTTTTTGTTTTTTTTT
TGTTAGTTTTATTGAAGCCTTTTTATTTAGGGGATCCCGAAATGTTTGTT
GAGGCAGATCCCATGATGAGCCCAGTGCATATTGTTCCAGAATGGTATTT
TTTGTTTGCTTATGCTATTTTGCGGGCTATTCCCAATAAGGTTATGGGTG
TTGTAGCTTTGTTGATAAGAATTTTGTTATTTTATTTTTTTTTATTGGTT
AGTAATTATACGTCTTGTTTGGTAAATTTGAATAAGTTTTTAGTTTTTAT
ATTTATTGTGGTTTCTGTAATGTTAAGTTGATTAGGTCAGTGTTTGGTAG
AATATCCTTATTATGTTTTGAGTTTGGTTTTTTCTTTAATATATTTTTTT
TTGGTTTTTTTAATATTATTTGTTTATTGGTTTAGGAAGTATTTGTTTTT
TTAACACAAATAGTATAGTATGTATGTTGAATTTAGGTTTTAAAGGAATA
ATTTGTGTTTTGTATCATAATTTTCATATTCTAAGATTATCTAGTTATGC
TTTTTATTTATTTTTTAGAACTTTAGGTATTACTAGTTCTTTGGTTTTGT
TTTTTAAGTTTGGGTTGTATTTGCCTTTTTTACTTAGATTGTTGGTATTG
TTATTTATTTCCTTTTTATGGGGTAAAGATATTTCTTTAGAAGGTTTAAG
GGGGTATCATAATTTTTTTGTTATGGGGGGGTTTAAGTTTGGTGTAATGT
TGTTTATTTTTAGTGAGGTTATATTTTTTTTTGGAATTTTTTGAGTGTTT
TTTGATTCTGCTTTAGTACCTGTTCATGAGTTAGGAGGTGATTGATCATC
ATACGGATTGTCAATGGTTAATCCTTTTGGGGTGCCGTTATTGAATACTA
TTATTTTGTTGAGTAGGGGGGTTAGAGTTACTTGAGCTCATTACAGTTTG
TTGAGTAATAAGAGATGTTTAAATAGGATAGTATTGACTTGTTTGTTGGC
TTTTTATTTTACTTTAATTCAGTTAATGGAGTATAGAGAAGCTAGATTTT
CTATTTCTGATGGTATTTATGGTAGAATTTTTTATTTGTCTACTGGTTTT
CATGGTTTACATGTTTTGTGTGGTGGGTTGTTTTTATTTTTTAATTTATT
GCGTTTAGTGAAGTGTCATTTTAATTATAATCATCATTTGGGTTTGGAGT
TCGGGATTTTGTATTGGCATTTTGTAGATGTAGTGTGATTATTTTTGTTT
GTGTTTGTTTATTGGTGATCTTATTGCTAGAATAGTTTAAATTTAAGAAT
TTTTAATTTGTAATTAAAAGGTTT-GGCTAGTTTTGATAAGAGTTTTATT
ATTTAGTTTTGTTATATTTTTTTATCCTTATTTATTTTTTTTTGTTTTTA
TTTTTGTTAGTTTATTAATAATAAATAGAATTTCATGAATGGGTTTATTT
ATTTATGTGGATTCTAACGTGTTTGTTTTGTTAGTTTTAATGATGGTTTT
TATTTATGGGGTGGTAGTAATTAGAGAGTTTAGTAGGAGTCTTAAGTATT
TGAGTATGATATTAATTGTGTTTTGTTATTTATTTTTTGTTTCTAGAAAT
ATAATGATGTTATATATGTTTTTTGAATTGTCGATATTTCCTATTTTGGT
GATAATTTTGGGTTTTGGTTCACAAATTGAGAAAATTGGGTCTAGATATT
ATTTATTGTTTTATACTACTTTTTGTTCTTTACCTTTTTTATATGTTTAT
TTTAAAAGGGTTTTTTATTTTAGTTATAATTATTTTGATTTTTTTTTATC
TTGAGAGATAATGTTTATTTTATCTTTAAGTTTTATGGTTAAGTTTCCTG
TTTATTTTTTGCACTTATGATTACCTAAAGCTCATGTTGAAGCTCCGACT
ACGGCTAGAATATTGTTAGCCGGATTGTTATTAAAGTTGGGTACAGCAGG
GTTTTTACGGATTTTGGGTTCTATAAATTTTTCGTATAATAATTTTTGGT
TATTTTTATCATTGTTGGGGATAGTTTTGTCTGCTTTTAGATGTTTGTTT
CAAAGAGATTCTAAATCTTTAGCTGCTTATTCTTCTGTTACTCATATAAG
ATTTTTATTGTTGGCAATAAGGGTTTTATTTATTAGGGGTAAAGTGGCGA
GAATTTTGATGATATTGGCACATGGTTATACATCAACTTTAATGTTTTAT
TTAATTGGGGAGTTTTTTCATGTTAGATCAAGACGAATAATGTATTTTTT
GAATGGGTTGTTAGGATCTAGTATAATTTATGGGTTGGTTTTTTTTTTAG
TGTTTTTGTCTAATAGGGGGGTTCCACCTTCCTTATCTTTTTTTTCGGAA
TTTATAATTATTGTTAATGCTATTTTGTTGAGTAAGATTTTTTTTTTATT
GGTTTTAGTTTATTTTATAGTATCTTTTTATTATAGTGTTTATTTAATTG
TTTGTTGTAGTATGGGTGGGAAATTTTTGAGTTTGTTAAATTTTAAAGTG
GGCTACGGTGTTCCTGTGGTGATTATAATGTTTAATGTTTTTTGGCTGTC
TTTGATATATTAGCCTCTAAGTTT-AGAGTTTTTGTTTTTATAAGAGTGA
AATTTTGATTGGAAGAAAAATTCTCTTAC
>MK570630_Angiostrongylus_cantonensis_HAW.1
ATTTATATATATAAGAAATATCAAAGTGGTTTGTCGGTTTGGTTAGAAAG
TTCTAATCATAAGGATATTGGTACTCTTTATTTTTTGTTTGGTTTGTGGT
CGGGTATGTTAGGTACTGCTTTATCTTTGATTGTTCGTTTGGAGTTATCT
AAGCCTGGAATGTTGTTGTCTAATGGGCAATTGTATAATTCAATTATTAC
GGCTCATGCTTTTTTGATAATTTTTTTTATGGTAATGCCTAGTATGATTG
GTGGTTTTGGTAATTGAATGTTGCCTTTGATGTTGGGGGCTCCAGATATG
AGTTTTCCTCGTTTGAATAATTTGAGTTTTTGGTTGTTGCCAACTTCGAT
GTTTTTGATTTTAGATTCTTGTTTTGTAGATATAGGATGTGGAACTAGTT
GGACTGTTTATCCACCTTTGAGGAGTTTGGGTCATCCTGGTAGGAGGGTA
GATTTGGCGATTTTTAGTTTGCATTGTGCTGGATTGAGTTCTATTTTGGG
GGGTATTAATTTTATGTGTACGACGAAGAATATGCGAAGAAGTTCAATTT
CTTTGGAACATATAAGTTTGTTTGTTTGATCTGTTTTTGTAACTGTTTTT
TTGTTGGTATTGTCTTTACCTGTGTTGGCGGGGGCTATTACTATATTATT
AACTGATCGTAATTTAAATACTTCTTTTTTTGATCCTAGTTCTGGTGGTA
ATCCTTTGATTTATCAGCATTTGTTTTGATTTTTTGGTCATCCTGAGGTT
TATGTTTTGATTTTGCCTGCTTTTGGGATTGTTAGACAGTCTACTTTATA
TTTAACGGGTAAGAAGGAGGTTTTTGGTTATTTGGGTATGGTTTATGCTA
TTTTAAGGATTGGTTTGATTGGTTGTGTGGTTTGGGCTCACCATATATAC
ACGGTTGGTATGGATTTAGATTCTCGTGCTTATTTTACTGCGGCTACTAT
AGTTATTGCGGTTCCTACGGGAGTGAAGGTTTTTAGGTGGTTAGCAACTT
TATTTGGTATGAAGATATTGTTTCAACCTATTTTATTGTGGGTTTTGGGT
TTTATTTTTTTGTTTACTATTGGGGGGTTGACTGGAGTTATATTGTCTAA
TTCTAGTTTGGATATTATTTTACATGATACTTATTATGTAGTTAGGCATT
TTCATTATGTTTTAAGGTTGGGGGCTGTTTTTGGTATTTTTACTGGTATT
AGTCTTTGATGAAGGTTTATGACTGGTTGTGTTTATAATAAGTTGTATAT
AGTGGTTATGTTTTTTTTGATGTTTTTAGGTGTGAATTTGACTTTTTTTC
CTTTGCATTTTGCTGGTTTGCATGGCTATCCTCGTAAGTATTTGGATTAT
CCTGATGTTTATTCGGTTTGAAATGTTATTTCTTCTTTTGGGTCTTTAGT
TAGTGTTTTTGCTTTATTTATGTTTATTTTTTTGTTGTTGGAGTCTTTTT
TTAGATATCGTTTGTTGTTATTGGATAATTATTATAATAGAAGTCCAGAA
TATAGATATAGGAGTTATGTTTTTGGTCACAGCTATCAGTCGGAAGTTTA
TTTTAGAAGAAGGAGTTTAAAGTGTTAAAACTTTTAGTATAATGTT--AT
GTATTTTTAATTGCAAATTAAAAGGTAAAGGGTTTT-TGATAAGATAGGA
TAAGATAGTCTGAGAGGTTCATATCCTTTAGGTGTTTTTCTCTTGTTGTT
TAGGAAAGATTTAGTATAGG--AGTATAAATTATTGTCAATAATTAGGAT
AA-ATCTTTGGATTCTTTAGTATAAAA-TAGTATAATTGATTTCCAATCA
GTTGGTTTTAAGAGTTATTGAACTATTTTCAGGGTTATAATTTGGGTTTT
TCGGGTAGTGTTTTTAGTATTTATATAGATTGATTTCATGGTTTTAATTG
TAGTTTGTTGTTAGGAATTTTAGTTTTTGTAACTTTACTTTTTTGTTTGT
TGATTTTTGGTGGATTTTTTTTTAAGTATAAGGAGATGGAATATCAGTTT
GGGGAGTTGTTGTGCAGTATTTTTCCGACGTTGGTTTTATTGATGCAGAT
GGTTCCTTCTTTGAGGATTTTGTATTATTATGGTTTGATAAATCTTGATA
GGAATCTGACAGTTAAGGTTGTTGGTCATCAATGGTATTGAAGTTATGAG
TTTGGGGATATTCCTGGTTTGGAGTTTGATTCTTATATAAAGTCTTTGGA
TCAGTTGGATTTGGGAGAACCTCGTTTATTGGAGGTGGATAATCGTTGTG
TTTTACCTGAAGGTATTAATCTTCGTTTTTGTATTACATCAGCTGATGTA
ATTCATTCTTGGGCTTTGCCAAGTATGTCTTTAAAGTTGGATGCTATGAG
GGGGATTTTAAGGATTTTGAGGTATAGATTTTCAAATTTGGGAATTTTTT
ATGGGCAATGTTCTGAGATTTGTGGTGCTAATCATAGGTTTATGCCTATT
GCTATTGAGGTGACTTTGTTAGAAAATTTTAAGGACTGGTGTAATATTAA
TTTAGATTAGCTTAATAGTTTAATTAAAAATTTTTATTTGTGGTGTAAGA
GATTTTTAGGCTTTAGTTTAATATTTTTTAAATTTTGATATTGCATATCG
TTTAAAGAAAATTTTATAGA-AATAAATAATAGAAAGAGAAAGTAGAAGA
TTAATTTATTTTATTGTTTCAAAATAAGAATTATTAATTTTAGTGTTGAA
AAGTCGCTTTTTTTGATATCTGTTTTATTGTTAAATATTAGAAATTTATA
TTATATGGA-AAAATTTT-GGATTAAATAGAATTTGAAGTTTTTTTATTA
TTAGTTTTATAACTGTTGTTTTTTTTTTATTAAATGCTTTTTTT---GTT
TAATAGATTTTTATTAAATTTATAATTTTGAAATTAGTAATTTTTTGGTA
AGTAGTTGTTTGTTTAAATATAAGTTTTGAAATTGAAATTCAATCAAATG
TTTTTTAAAGACTTAGACTTTTTAATAAAGTTGGCTTCTGCCCGGTGAGT
TTTT-AACGGCAGTCTTAGCGTGAGGACATTAAGGTAGCAAAATAATTTG
TGCTTTTATTGGGTTCTAGTATGAATGAAGTTATTGGTTGATTTTTTATT
TTTTTTTTTTATGAATTTAAATAGGTATAAAAATGTACTTGTACAGTTTT
ACAAAGATAAGTCTTTGGAAATTCTTTTTTGATTTTTATAATGTTTT-GT
TATATTATTAAAAAATTTTCTAGGGTAGAATATTATATATTTTGAAGAAC
TAAAGGTAATTTTAGGAATTACTCCAGAGTTAACAGAAAATCATACTTAA
TCTAGTTCTTATAGTAGAGTAAGTTTTACATCGATGTTGTATTTAAGTAT
ATTAAGGAGGAGAAGATTTAATTTTTAAGACTGTTCTTCTTTTAATTAAT
TTAACGTGATATTAGTTTAATTCATCGTGAGATAGAATTGTTTATCTTGA
TAATTGTTATTAATTAGTTTTATTAGTACGAAAGGAATTTAGTGAAAAGT
TTTAAACTTTTTGATCAGTTGTTGTTCATTGTTTTCTTTTTTTATGGTTG
TATTGATTACTTTTTTGTTGATTTTGTTGTTGTATATGGTATGTTTTTTG
ATGAGGTTGAAGGAGAATAATTTAAATAAAGTTAATTCTTTTGAAAGTGG
TTTTTTGAGACTGGTAAAAATTCAGAATTCTTTTAGGATTCATTTTTTTG
TTTTAATGTTGATGTTTGTTATTTTTGATTTAGAGATTGTGATATTTTTG
GGGTTGTTGGTGGTTGATGTTTCTTCGGTGGTTAGTTTTTTTATGTTATT
TTTGTTTGTTTTAGGGGGTTTTTATATGGAATGATTTTTTGGTAAGTTGA
TTTGGGTTGTGTAAAGATAGATTTTTTGGTTTTTTTGATGGTTTTTTTTT
TGTTAATATTGTTGTTGATTTTGATTTTTTTGCCTAATTTTAGGTTATTA
TTGAATTTGTTGGAGTGGGATTTTGTTGGGTTGAAGTTTAGTTTTTTTTT
TAATAGATTGATTTTTTCTGTTATTTTGTTGGTGATTACTTTGAGAGTGG
TTTTGTTTAGTAGTTATTATTTAAATGGTGAATTGAATTTTGTTTATTAT
GTGTTGATGTTGATGTTGTTTGTTGGTTCTATGTTTATATTAAATTTTAG
GAATAGGGTTTTTACTATAATAGTAAGTTGGGATTTGTTGGGTATTTCTA
GTTTTTTTTTAGTTTTATTTTATAGAAATTGGGATAGAAATTCTGGTGCT
ATGAATACGGCTTTAACAAATCGTGTGGGGGATTATTTTATTTTTTGTTT
TTTTAGTTCGTCATTGTTTAGAAGATATTATTTTTTTTCTTTTAGATTTT
TTGTAGATAGTGGTTTATTGTTGTTGGTTTTTGCTTCTTTTACTAAAAGG
GCTCAGTACCCTTTTAGTAGTTGATTACCAAAGGCGATGAGTGCCCCCAC
TCCCGTGAGTTCTTTGGTTCATAGTAGGACGTTGGTGACTGCTGGTTTGA
TTTTATTGATAAATTTTGATTTAATAATTAGTAATTTTTTTGTTATGTTG
TTTTTGTTATTGATTGGTTTATTTACGATGTTTTTTTCAAGTATTATAGC
TTTGTTTGAGGAAGATATGAAAAAGGTAGTGGCTTTGAGAACTTTATCGC
AAATGGGTTTTATGATGTTTACTTTGGGGATGGGGTTGCATTTTATTTCT
TTGTTACATTTATTGAGGCATGCTTTGTTTAAAAGTTGTTTGTTTATGCA
AGTAGGTTATTTGATTCATAGAAATTTTGGACAACAGGATAGTCGTTTTT
ATGGTAATAATGGGGGATTGATTATGTTTGTTCAGTTGCAAATGATAATT
ACGTTATTTTGTTTATGTGGTTTATTTTTTACTAGGGGTATAGTAAGTAA
AGATTTGATTTTAGAGTTATTTTTTTTTAATAGTTATTATATGATGTTGG
GTTTGTTTTTTTTAATTTCTGTTTTTTTAACTTTTGGTTACAGTTATCGT
TTGTGGAAGAGTTTGTTTCTTAGATTTTCTAAAGTATTGATAGAAGTTGG
TAGAAGTTTATTAATGAATTATTTGAGTTTGTGTTTGATTATATTTTCTG
TAATTTTTATATATTGGATGGGTGTGAATTTGTTGTGTTTGCCTAGGTTT
TTTTTGTATATGGATATATATGTACCATTGATGTATATTTTTTTAATTCT
GATATTTTGTTATTTAGTTGTTAAATTCTTGTTAAAAGAATTAATTTATA
AGTTTTTTGTTGATTATTATGCTAAGATTTTTTCTTTTAGAGGATTAAAT
TTTAATTTTGTTGATCGTGGTTTGACAAGGTTGGGTGTTAATGTTTTTTA
TATTTTTAGAATTTTTAGAAAATTGTTTGTTGAAATAATAGGAAGAATGG
GGTATAATAGTGTAGTGATTGTAGTTTTTTTTGTTTTTTTAGTTTTGTGG
GGTCTTAGTTT-AAGTATAAATATATGATTTGCATTTGTAAGATTTAGAT
TCTATATGGGGGAATATGGAATTTTGT----------------------T
AGAATTAATAATAGTATATTATATTATATATATATGATATTATATAAAAT
TTATATAAATTTTATATAATATTTTATAAAAAAATGAACAAAA-GTTCCA
TATATCACT-GAATCTTTATATATTTTTAAAGTCTATAAAGTTTCGTATA
GAAAGAAACTTTTTATAA-GACTTGAGAATAAAGATTCAGATGTATATAT
TATATATATAATAAACAGTATATAGTTTATTATAAAATGTAGTGTTTGGG
TTGCTGAGATTT-GTTACTGAG---AGTTGAATTTGTAGTTTATTAAGAA
TAATTCATTTACAATGAATAGGTGAGGAGTTCTGTGAGTTTTATGTTATT
ATTTTCTTTGTTTTTTAGTGTGATGAGTTATATGAACAATGACCCAATTA
AGAGGAGTTTTTTTTTGATTTTTTCGATGTTGTTTTGTATGCCTGTGATG
TCTTTTGTAGGATATGTGTGGTATTCTTATTTTGTTTGTATGCTTTTTTT
GAGTGGGATTTTTGTGATTTTGGTTTATTTTTCTAGTTTGTCGAGTTTTT
TAGAATTTGGTGTTTATTTTTGATTTGTGAGGTTGATTTTAACTTTGTTG
TGTTTTAATTTGTTTGAGGATTTTTTTTTTGTTGGTTTTAGGGGGTTAAC
TGTTTTTTATTATGAGTTGAATTTTTTTTTGTTGTTTTATTTAGTTGTTG
TTCTTTTGTTTTTTATAAGATTTGTTAGTTATTATTTGAGTTTTTCTGGG
GCTTTACGAAGAGTTTAGATTATTTTTTTTTTTGTTAGATTATTAATGTT
GATTTTTAAGTGGTATCGTTTTATTTTTGTTTTGATTTCTTTGGAATTTT
TAATAATGAGGGTTTTTGTGAAGTTTTTTGAAGTTTTTAATGGGGTGGTG
TTTTTTTTTTTTATGTGTCATTCGGTGATTTCTAGAATTTTGGGTGTTGT
AATTATGGTTGGTGGTGTGAAGTTTTATGGGAGTGATTTGAGAATTTTTT
GTAGATTTAAGTTAAGTGAAACTATTAATTTTCAAAATTAAAAATGGTTA
GTCTATAT-GAGATAATAGTATAA------TTTGTATATTTTATTTTCAA
TAAAATGGTTTTGAGTATCTTATCTTGTAAGGGTTTCTTTTATGGATTTT
AAATTTGATTATGGTTTGTTAATGGTTAAAATGTTATTATTTAAATTTAA
TTTATTGAGTGGGCAATATTATTTTACCCCGGCAATTAATTATTTGTATA
ATATTAGTTCCAGAATAATCGGCTATGCTAATGAAATTTAATCTTTATTT
TTGTTGGGGCATGAAGTTTTTTT-GTTGGTTTTAAGAATTTTAGGTAAAA
TTAAAATTTATATTTAAAGGTTTTTATGTCATTAAGATTTTTGAAGGCGA
ATTAGATTAGTACCTAATTAGTGAAAAATTAAATGTTCAGGAGTAAAGTG
GTATTTAAACTGAAAGAATATTGGCAGATTTTCTAAATTATCTTTGGAGG
TTGAGTGATAATTGAGAACCCTCATTAACTACTTGGTTTTTTGGCTTATG
TATGATCGTTTATTTTAAGCTTAAGGTTTAGGATTTTAGGTTT----T-G
ACTGTAAAAATAGATATATATTTAGTTTATGATTAAGTTAATTTGACCTA
CAATATTTTGAATTGTGTGGATTATTAAGTTAGTGTTAGTATGAAATTGT
AAAAGACAGTAAGAAAGTTTTTATATCTTTTTGAAGAGTATTTAGAAATG
GTACAAATCATCCATCAATTGTCCACAGGGGAGTAAGTTGTAGTAAAGTA
GATTTAGGGGAACCTGAATCTAATATTAAACTAAGTTGGAGTGTTTTGAA
AACACTTTATAAGGATTGTTCCTTTTGGTTTTAGGAGTTAGTTTAAATTG
AGAATTATTGATTGTTGATCAGGAGGTTT--TACTCTTAGTT-ATAAGAA
TTTATTTTAATTGTTAAAATATTAGATTGTAAATCTAAAGATTTAGTTAT
TCTTGTTGATGATTTTTTTTTTTATGATTTTTTTAATAATGATTTTTATT
TTGCAGTCTGTAGCCTTTATTACTTTATATGAGCGTCATTTATTGGGGAG
TAGACAAATCCGGTTGGGTCCTACTAAAGTGAGTTTTATAGGAGTTTTGC
AGGCGTTATTAGATGGGGTTAAATTGTTGAAGAAGGAACAGATTTTGCCT
CTATTTACTTCTGATTTGGTATTTTTATTGGTGCCGGGTTTATCTTTTGT
TTTGATGTATTTGGAGTGATTTTTGTTACCATATTTTTATAGTTTTTTGA
GTTTGGAGTATTCTTTGTTATTTTTTTTGTGCTTGTTGGGTTTTAGAGTT
TATTCGGTTATAATTAGTGGTTATATTAGTAAGTCTAAGTATGGGATGAT
TGGGGCTTTGCGAGCGAGAAGTCAAAGGGTCTCTTATGAAATTGTTTTTT
CTATTTATTTGTTATCTGTTATGTTTGTATTGGGTTTGTTGATGTTTAAG
GAAGGTTTTGAATTATTAATATTATTTATGTATTTGCCTTTTTTGATTAT
ATTAATTGCTGAGTTGAATCGGGCTCCTTTTGATTTTGCTGAGGGGGAGA
GAGAGTTGGTAAGAGGATATAATGTGGAGTTTGGGAGGGTGGCTTTTGTT
TTGTTGTTTTTGAGAGAATATGGGAGTTTGATTTTTTTTTGTGTTTTATA
TTCTGTTTTGTTTTTTGGTTTTTCTTTGTTGATGGTTTATTTTATTTTTT
CTTTGATGATTTTTGTTCGTAGATCTTATCCGCGTTATCGTTATGATTTA
ATAATGAAGATGTTTTGATTTAAATTTTTACCGGTTTCTTTGATTTATTT
GTTTTTTTTTTTTGTTGTTGGTTTGTTGTAGAAATTAATCAGGTTTTTTT
GTTAGATGTGTTTTTGTTAGTTTTTTTATTGCAATATGTTTTTTATTTTG
AGGAGGGGATATTAAGTGGATTTTTTAAAAATTTTTTGTTTGTATTATCA
AATGTTTTTAGTTATGGTTTGAATTATTCTATGAGTTATATGATTTCTTT
TTTTACTTTTATTGTTTTGTTATTATTTTGTTTTGGTGGTTATTTTTCTT
ATTCTTTTTGTGTTTGTGGTATGTTGGAGTTTACTTTATTGTATGCTTTG
GTGGCTTGGCTGACTACGGTTTTAGTTATGATTTCAAGAATGAAGATTTC
TGTTTATTTAAGTAAATCTGGAGATAAATTTTTGAAGACTTTTAGAATAT
TGATAGTAGAGGTGGTTAGGGAGTTATCTCGTCCTATGGCTTTAACTATT
CGTTTAACAGTTAATGTAATGGTAGGTCATTTAATTGTAGGTTTTTTGTA
TATAAGGATTGAGGGGGTGTTAGGTAATGGTTATGTTTGGTTAATGGTTT
TAGCTATTATGATGGAGTGTTTTGTATTTTTTATTCAGAGTTATATTTTT
TCTCGTTTGATTTATTTGTATTTAAATGAATAGAAGGGTGTTAACTTAAG
TTTAAAGTGTTAGATTTTTAATCTAAAAATGTTGTTCACATCTTGGTTAA
TATAGCATAAGAAATGTGTTTGTTTTAAGAGCAAAAGATA-TAATATTAA
CTAATGAGTTGTTTAAGTCTTCTAAACTTATATTAGGTGTTCCTGCTCGT
TGTTGTATGTGTTTTTTTTTTTTATGGTTTTAATGATGAGTATATTTGTT
TTGTTAGTAGATAATATTTTTTTTTGATGAAGGGTGTTTTTGATTATGAC
TTTGTTGATTGTTTTTATGAATAAGAAATTTTTAAGATACAGGAGGATTT
TTAATTATTTTGTTTTGCAGGAAAGTCTTGGTTTAATTTTCTTATTATTG
TATTTTGGTGGTTTCTTGCCTATGTTGATTATGATAATTAAGATTGGGGT
GGCTCCTTTTCATTTTTGGTTGTTTAAGGTTATTGATGGTATGTTTGGTT
TTAATCTGGTATGATTTTTAACAATTCATAAGTTGCCTTTCTTGTTGGTT
TTTTTGCAATTGTTTTATTTAAATATAGTTTATTTTTTGTTAATTGGTTT
ATTGGTGTGTTTGTTTCAATTGTTTGTGTTAAAGTCTTTTAAGAAGTTGT
TGTTGGTTTCTACTGTTGAATCTTTTAGGTGGGTTGTATTGGGTTTAGTA
ATGTCTTTTTTTAATGTATTGTATTTGTTTTTTTATTATTTAATTTTGAT
AATATTTTTGATTTATAAATTTGATAAGAATGTAGGTTTGTTAGGT---T
TTAGTTGGGAATTGGTGTTGGTGTTTATGAATATACCTTTTAGAGTTGGT
TTTTTTGTTAAAATTATTTTATTGATGGAGTTTTTGAAGAGTTTTGGTAT
TTATGTGATTGTAATTATGTTTTTAATGTTTTTAAGGGTTTTATCTTTAA
GTTTTTGACTGGTTATTTTAAGGGTTAAAAATTTGTTATTTAGAAAGTAT
AGTGTTGTGGGTATGATTTATAGTTTTCCTTTAATAATAGTGGTGTTATT
GTAGAAAA-GTTGTTTTCATCTTTAGTAAATATTTATTATGTTATCTTGA
TAAGGTAGAGTTTTTTGAGGTGAAGAATGTTAAATAGATAGTCTATGTTT
GATTACGGATCAGAAAGGTGAACATTTTT--GTAATTTAGTTTAGTAAGA
ATTTTTATTTTTGGTGTAAAGGGGG-TTAGTTACAGATTCTTTTAGTTTA
A--TTATAAAATGTGACTTTGAAGAGGTTAAGATGAAGGGAATGTTGAAT
AGACAGAATTTTAAGAGTTTTTTTAGTTCTTTAGTGGTTATTTTACCTAG
GAGAAAGAGGTTAACTTTGGGTTGAAATTATGGTAGAATGTTGGGAATAA
TTTTAGTTTTTCAGTTGTTAACTGGATTATTTTTATCTTTTTATTATGTT
GCGGATGGTTTAGTGGCTTTTAGTTCGGTTCAATATGTTATATTTGATGT
TAATTTGGGTTGGTTATTTCGGATTTTTCATTTTAATGGAGCGAGTTTGT
TTTTTATTTTTTTGTATTTGCATATTTTTAAGGGTTTGTTTATGGTCAGT
TATCGGTTGAAAAAAGTTTGAGGTACGGGTTTATTGATTTTTTTGTTGAT
TATGATAGAGGCTTTTATGGGTTATGTTTTAGTTTGGGCTCAAATAAGAT
TTTGAGCTGCGGTTGTAATTACTAGGTTGTTGAGTGTTGTTCCTGTTTGA
GGTCAATTGATTGTAATGTGAATTTGAAGAGGTTTTGGAGTAACTAGGTC
AACTTTAAAGTTTTTTTTTGTTTTACATTTTTTGTTGCCTTGGCTATTGT
TGGTTTTGGTTATAGTGCATATGATTTTTTTGCATAGTACTGGTAGGACT
TCTAGTTTGTATTGTCATGGTGATTATGATAAAATTAGTTTTGGTCCTTA
TTATTGGAATAAGGATTTTTATAATTTTTTAGTTTTTTTTGTTTTTTTTT
TGTTAGTTTTATTGAAGCCTTTTTATTTAGGGGATCCCGAAATGTTTGTT
GAGGCAGATCCCATGATGAGCCCAGTGCATATTGTTCCAGAATGGTATTT
TTTGTTTGCTTATGCTATTTTGCGGGCTATCCCTAGTAAGGTTATGGGTG
TTTTAGCTTTGTTGATAAGAATTTTGTTATTTTATTTTTTTTTATTGGTT
AGTAATTATACGTCTTGTTTGGTAAATTTGAATAAGTTTTTAGTTTTTAT
ATTTATTGTGGTTTCTGTAATGTTAAGTTGATTGGGTCAGTGTTTGGTAG
AATATCCTTATTATGTTTTGAGTTTGGTTTTTTCTTTAATATATTTTTTT
TTGGTTTTTTTAATATTATTTGTTTATTGGTTTAGGAAGTATTTGTTTTT
TTAACACAAATAGTATAGTATGTATGTTGAATTTAGGTTTTAAAGGAATA
ATTTGTGTTTTGTATCATAATTTTCATATTCTAAGATTATCTAGTTATGC
TTTTTATTTATTTTTTAGAACTTTAGGTATTACTAGTTCTTTGGTTTTGT
TTTTTAAGTTTGGGTTGTATTTGCCTTTTTTACTTAGATTGTTGGTATTG
TTATTTATTTCTTTTTTATGAGGTAAAGATGTTTCTTTAGAAGGTTTAAG
GGGGTATCATAATTTTTTTGTTATGGGGGGGTTTAAGTTTGGTGTAATGT
TGTTTATTTTTAGTGAGGTTATATTTTTTTTTGGAATTTTTTGAGTGTTT
TTTGATTCTGCTTTAGTACCTGTTCATGAGTTAGGGGGTGATTGATCATC
ATATGGATTGTCAATGGTTAATCCTTTTGGGGTGCCGTTATTGAATACTA
TTATTTTGTTGAGTAGGGGGGTTAGAGTTACTTGAGCTCATTATAGTTTG
TTGAGTAATAAGAGATGTTTAAATAGGATAGTATTGACTTGTTTGTTGGC
TTTTTATTTTACTTTAATTCAGTTAATGGAGTATAGAGAAGCTAGATTTT
CTATTTCTGATGGTATTTATGGTAGAATTTTTTATTTGTCTACTGGTTTT
CATGGTTTACATGTTTTGTGTGGTGGGTTGTTTTTATTTTTTAATTTATT
GCGTTTAGTGAAGTGTCATTTTAATTATAATCATCATTTGGGTTTGGAGT
TCGGGATTTTGTATTGGCATTTTGTAGATGTAGTGTGATTATTTTTGTTT
GTGTTTGTTTATTGGTGATCTTATTGCTAGAATAGTTTAAATTTAAGAAT
TTTTAATTTGTAATTAAAAGGTTTTGGCTAGTTTTGATAAGAGTTTTATT
ATTTAGTTTTGTTATATTTTTTTATCCTTATTTATTTTTTTTTGTTTTTA
TTTTTGTTAGTTTATTAATAATAAATAGAATTTCATGGATGGGTTTATTT
ATTTACGTGGATTCTAACGTGTTTGTTTTGTTAGTTTTAATGATGGTTTT
TATTTATGGGGTGGTAGTAATTAGAGAGTTTAGTAGGAGTCTTAAGTATT
TGAGTATGATATTAATTGTATTTTGTTATTTATTTTTTGTTTCTAGAAAT
ATAATGATGTTATATATGTTTTTTGAATTGTCGATATTTCCTATTTTGGT
GATAATTTTGGGTTTTGGTTCACAAATTGAGAAAATTGGGTCTAGATATT
ATTTATTGTTTTATACTACTTTTTGTTCTTTACCTTTTTTGTATGTTTAT
TTTAAAAGGGTTTTTTATTTTAGTTATAATTATTTTGATTTTTTTTTATC
TTGAGAGATAATGTTTATTTTATCTTTAAGTTTTATGGTTAAGTTTCCTG
TTTATTTTTTGCATTTATGATTACCTAAAGCTCATGTTGAAGCTCCGACC
ACGGCTAGAATATTGTTAGCCGGATTGTTATTAAAGTTGGGTACAGCAGG
GTTTTTACGGATTTTGGGTTCTGTAAATTTTTCGTATAATAATTTTTGGT
TATTTTTATCATTGTTGGGGATAGTTTTGTCTGCTTTTAGATGTTTGTTT
CAAAGGGATTCTAAATCTTTAGCTGCTTATTCTTCTGTTACTCATATAAG
TTTTTTATTGTTGGCAATAAGGGTTTTATTTATTAGGGGTAAAGTGGCGA
GAATTTTGATGATATTGGCACATGGTTATACATCAACTTTAATGTTTTAT
TTAATTGGGGAGTTTTTTCATGTTAGATCAAGACGAATAATGTATTTTTT
GAATGGGTTGTTAGGATCTAGTATAATTTATGGGTTGGTTTTTTTTTTAG
TGTTTTTGTCTAATAGAGGGGTTCCACCTTCTTTATCTTTTTTTTCGGAA
TTTATAATTATTGTTAATGCTATTTTGTTGAGTAAGATTTTTTTTTTGTT
GGTTTTAGTTTATTTTATAGTATCTTTTTATTATAGTGTTTATTTAATTG
TTTGTTGTAGTATGGGTGGGAAATTTTTGAGTTTGTTAAATTTTAAAGTG
GGCTACGGTGTTCCTGTGGTGATTATAATGTTTAATGTTTTTTGGTTGTC
TTTGATATATTAGCCTCTAATTTTTAGAGTTTTTGTTTTTATAAGAGTGA
AATTTTGATTGGAAGAAAAATTCTCTTAT
>MK570632_Angiostrongylus_cantonensis_FH.1
ATTTATATATATAAGAAATATCAAAGTGGTTTGTCGGTTTGGTTAGAAAG
TTCTAATCATAAGGATATTGGTACTCTTTATTTTTTGTTTGGTTTGTGGT
CGGGTATGTTAGGTACTGCTTTATCTTTGATTGTTCGTTTGGAGTTATCT
AAGCCTGGAATGTTGTTGTCTAATGGGCAATTGTATAATTCAATTATTAC
GGCTCATGCTTTTTTGATAATTTTTTTTATGGTAATGCCTAGTATGATTG
GTGGTTTTGGTAATTGAATGTTGCCTTTGATGTTGGGGGCTCCAGATATG
AGTTTTCCTCGTTTGAATAATTTGAGTTTTTGGTTGTTGCCAACTTCGAT
GTTTTTGATTTTAGATTCTTGTTTTGTAGATATAGGATGTGGAACTAGTT
GGACTGTTTATCCACCTTTGAGGAGTTTGGGTCATCCTGGTAGGAGGGTA
GATTTGGCGATTTTTAGTTTGCATTGTGCTGGATTGAGTTCTATTTTGGG
GGGTATTAATTTTATGTGTACGACGAAGAATATGCGAAGAAGTTCAATTT
CTTTGGAACATATAAGTTTGTTTGTTTGATCTGTTTTTGTAACTGTTTTT
TTGTTGGTATTGTCTTTACCTGTGTTGGCGGGGGCTATTACTATATTATT
AACTGATCGTAATTTAAATACTTCTTTTTTTGATCCTAGTTCTGGTGGTA
ATCCTTTGATTTATCAGCATTTGTTTTGATTTTTTGGTCATCCTGAGGTT
TATGTTTTGATTTTGCCTGCTTTTGGGATTGTTAGACAGTCTACTTTATA
TTTAACGGGTAAGAAGGAGGTTTTTGGTTATTTGGGTATGGTTTATGCTA
TTTTAAGGATTGGTTTGATTGGTTGTGTGGTTTGGGCTCACCATATATAC
ACGGTTGGTATGGATTTAGATTCTCGTGCTTATTTTACTGCGGCTACTAT
AGTTATTGCGGTTCCTACGGGAGTGAAGGTTTTTAGGTGGTTAGCAACTT
TATTTGGTATGAAGATATTGTTTCAACCTATTTTATTGTGGGTTTTGGGT
TTTATTTTTTTGTTTACTATTGGGGGGTTGACTGGAGTTATATTGTCTAA
TTCTAGTTTGGATATTATTTTACATGATACTTATTATGTAGTTAGGCATT
TTCATTATGTTTTAAGGTTGGGGGCTGTTTTTGGTATTTTTACTGGTATT
AGTCTTTGATGAAGGTTTATGACTGGTTGTGTTTATAATAAGTTGTATAT
AGTGGTTATGTTTTTTTTGATGTTTTTAGGTGTGAATTTGACTTTTTTTC
CTTTGCATTTTGCTGGTTTGCATGGCTATCCTCGTAAGTATTTGGATTAT
CCTGATGTTTATTCGGTTTGAAATGTTATTTCTTCTTTTGGGTCTTTAGT
TAGTGTTTTTGCTTTATTTATGTTTATTTTTTTGTTGTTGGAGTCTTTTT
TTAGATATCGTTTGTTGTTATTGGATAATTATTATAATAGAAGTCCAGAA
TATAGATATAGGAGTTATGTTTTTGGTCACAGCTATCAGTCGGAAGTTTA
TTTTAGAAGAAGGAGTTTAAAGTGTTAAAACTTTTAGTATAATGTT--AT
GTATTTTTAATTGCAAATTAAAAGGTAAAGGGTTTT-TGATAAGATAGGA
TAAGATAGTCTGAGAGGTTCATATCCTTTAGGTGTTTTTCTCTTGTTGTT
TAGGAAAGATTTAGTATAGG--AGTATAAATTATTGTCAATAATTAGGAT
AA-ATCTTTGGATTCTTTAGTATAAAA-TAGTATAATTGATTTCCAATCA
GTTGGTTTTAAGAGTTATTGAACTATTTTCAGGGTTATAATTTGGGTTTT
TCGGGTAGTGTTTTTAGTATTTATATAGATTGATTTCATGGTTTTAATTG
TAGTTTGTTGTTAGGAATTTTAGTTTTTGTAACTTTACTTTTTTGTTTGT
TGATTTTTGGTGGATTTTTTTTTAAGTATAAGGAGATGGAATATCAGTTT
GGGGAGTTGTTGTGCAGTATTTTTCCGACGTTGGTTTTATTGATGCAGAT
GGTTCCTTCTTTGAGGATTTTGTATTATTATGGTTTGATAAATCTTGATA
GGAATCTGACAGTTAAGGTTGTTGGTCATCAATGGTATTGAAGTTATGAG
TTTGGGGATATTCCTGGTTTGGAGTTTGATTCTTATATAAAGTCTTTGGA
TCAGTTGGATTTGGGAGAACCTCGTTTATTGGAGGTGGATAATCGTTGTG
TTTTACCTGAAGGTATTAATCTTCGTTTTTGTATTACATCAGCTGATGTA
ATTCATTCTTGGGCTTTGCCAAGTATGTCTTTAAAGTTGGATGCTATGAG
GGGGATTTTAAGGATTTTGAGGTATAGATTTTCAAATTTGGGAATTTTTT
ATGGGCAATGTTCTGAGATTTGTGGTGCTAATCATAGGTTTATGCCTATT
GCTATTGAGGTGACTTTGTTAGAAAATTTTAAGGACTGGTGTAATATTAA
TTTAGATTAGCTTAATAGTTTAATTAAAAATTTTTATTTGTGGTGTAAGA
GATTTTTAGGCTTTAGTTTAATATTTTTTAAATTTTGATATTGCATATCG
TTTAAAGAAAATTTTATAGA-AATAAATAATAGAAAGAGAAAGTAGAAGA
TTAATTTATTTTATTGTTTCAAAATAAGAATTATTAATTTTAGTGTTGAA
AAGTCGCTTTTTTTGATATCTGTTTTATTGTTAAATATTAGAAATTTATA
TTATATGGA-AAAATTTT-GGATTAAATAGAATTTGAAGTTTTTTTATTA
TTAGTTTTATAACTGTTGTTTTTTTTTTATTAAATGCTTTTTTT---GTT
TAATAGATTTTTATTAAATTTATAATTTTGAAATTAGTAATTTTTTGGTA
AGTAGTTGTTTG-------ATAAGTTTTGAAATTGAAATTCAATCAAATG
TTTTTTAAAGACTTAGACTTTTTAATAAAGTTGGCTTCTGCCCGGTGAGT
TTTT-AACGGCAGTCTTAGCGTGAGGACATTAAGGTAGCAAAATAATTTG
TGCTTTTATTGGGTTCTAGTATGAATGAAGTTATTGGTTGATTTTTTATT
TTTTTTTTTTATGAATTTAAATAGGTATAAAAATGTACTTGTACAGTTTT
ACAAAGATAAGTCTTTGGAAATTCTTTTTTGATTTTTATAATGTTTT-GT
TATATTATTAAAAAATTTTCTAGGGTAGAATATTATATATTTTGAAGAAC
TAAAGGTAATTTTAGGAATTACTCCAGAGTTAACAGAAAATCATACTTAA
TCTAGTTCTTATAGTAGAGTAAGTTTTACATCGATGTTGTATTTAAGTAT
ATTAAGGAGGAGAAGATTTAATTTTTAAGACTGTTCTTCTTTTAATTAAT
TTAACGTGATATTAGTTTAATTCATCGTGAGATAGAATTGTTTATCTTGA
TAATTGTTATTAATTAGTTTTATTAGTACGAAAGGAATTTAGTGAAAAGT
TTTAAACTTTTTGATCAGTTGTTGTTCATTGTTTTCTTTTTTTATGGTTG
TATTGATTACTTTTTTGTTGATTTTGTTGTTGTATATGGTATGTTTTTTG
ATGAGGTTGAAGGAGAATAATTTAAATAAAGTTAATTCTTTTGAAAGTGG
TTTTTTGAGACTGGTAAAAATTCAGAATTCTTTTAGGATTCATTTTTTTG
TTTTAATGTTGATGTTTGTTATTTTTGATTTAGAGATTGTGATATTTTTG
GGGTTGTTGGTGGTTGATGTTTCTTCGGTGGTTAGTTTTTTTATGTTATT
TTTGTTTGTTTTAGGGGGTTTTTATATGGAATGATTTTTTGGTAAGTTGA
TTTGGGTTGTGTAAAGATAGATTTTTTGGTTTTTTTGATGGTTTTTTTTT
TGTTAATATTGTTGTTGATTTTGATTTTTTTGCCTAATTTTAGGTTATTA
TTGAATTTGTTGGAGTGGGATTTTGTTGGGTTGAAGTTTAGTTTTTTTTT
TAATAGATTGATTTTTTCTGTTATTTTGTTGGTGATTACTTTGAGAGTGG
TTTTGTTTAGTAGTTATTATTTAAATGGTGAATTGAATTTTGTTTATTAT
GTGTTGATGTTGATGTTGTTTGTTGGTTCTATGTTTATATTAAATTTTAG
GAATAGGGTTTTTACTATAATAGTAAGTTGGGATTTGTTGGGTATTTCTA
GTTTTTTTTTAGTTTTATTTTATAGAAATTGGGATAGAAATTCTGGTGCT
ATGAATACGGCTTTAACAAATCGTGTGGGGGATTATTTTATTTTTTGTTT
TTTTAGTTCGTCATTGTTTAGAAGATATTATTTTTTTTCTTTTAGATTTT
TTGTAGATAGTGGTTTATTGTTGTTGGTTTTTGCTTCTTTTACTAAAAGG
GCTCAGTACCCTTTTAGTAGTTGATTACCAAAGGCGATGAGTGCCCCCAC
TCCCGTGAGTTCTTTGGTTCATAGTAGGACGTTGGTGACTGCTGGTTTGA
TTTTATTGATAAATTTTGATTTAATAATTAGTAATTTTTTTGTTATGTTG
TTTTTGTTATTGATTGGTTTATTTACGATGTTTTTTTCAAGTATTATAGC
TTTGTTTGAGGAAGATATGAAAAAGGTAGTGGCTTTGAGAACTTTATCGC
AAATGGGTTTTATGATGTTTACTTTGGGGATGGGGTTGCATTTTATTTCT
TTGTTACATTTATTGAGGCATGCTTTGTTTAAAAGTTGTTTGTTTATGCA
AGTAGGTTATTTGATTCATAGAAATTTTGGACAACAGGATAGTCGTTTTT
ATGGTAATAATGGGGGATTGATTATGTTTGTTCAGTTGCAAATGATAATT
ACGTTATTTTGTTTATGTGGTTTATTTTTTACTAGGGGTATAGTAAGTAA
AGATTTGATTTTAGAGTTATTTTTTTTTAATAGTTATTATATGATGTTGG
GTTTGTTTTTTTTAATTTCTGTTTTTTTAACTTTTGGTTACAGTTATCGT
TTGTGGAAGAGTTTGTTTCTTAGATTTTCTAAAGTATTGATAGAAGTTGG
TAGAAGTTTATTAATGAATTATTTGAGTTTGTGTTTGATTATATTTTCTG
TAATTTTTATATATTGGATGGGTGTGAATTTGTTGTGTTTGCCTAGGTTT
TTTTTGTATATGGATATATATGTACCATTGATGTATATTTTTTTAATTCT
GATATTTTGTTATTTAGTTGTTAAATTCTTGTTAAAAGAATTAATTTATA
AGTTTTTTGTTGATTATTATGCTAAGATTTTTTCTTTTAGAGGATTAAAT
TTTAATTTTGTTGATCGTGGTTTGACAAGGTTGGGTGTTAATGTTTTTTA
TATTTTTAGAATTTTTAGAAAATTGTTTGTTGAAATAATAGGAAGAATGG
GGTATAATAGTGTAGTGATTGTAGTTTTTTTTGTTTTTTTAGTTTTGTGG
GGTCTTAGTTT-AAGTATAAATATATGATTTGCATTTGTAAGATTTAGAT
TCTATATGGGGGAATATGGAATTTTGT----------------------T
AGAATTAATAATAGTATATTATATTATATATATATGATATTATATAAAAT
TTATATAAATTTTATATAATATTTTATAAAAAAATGAACAAAA-GTTCCA
TATATCACT-GAATCTTTATATATTTTTAAAGTCTATAAAGTTTCGTATA
GAAAGAAACTTTTTATAA-GACTTGAGAATAAAGATTCAGATGTATATAT
TATATATATAATAA-CAGTATATAGTTTATTATAAAATGTAGTGTTTGGG
TTGCTGAGATTT-GTTACTGAG---AGTTGAATTTGTAGTTTATTAAGAA
TAATTCATTTACAATGAATAGGTGAGGAGTTCTGTGAGTTTTATGTTATT
ATTTTCTTTGTTTTTTAGTGTGATGAGTTATATGAACAATGACCCAATTA
AGAGGAGTTTTTTTTTGATTTTTTCGATGTTGTTTTGTATGCCTGTGATG
TCTTTTGTAGGATATGTGTGGTATTCTTATTTTGTTTGTATGCTTTTTTT
GAGTGGGATTTTTGTGATTTTGGTTTATTTTTCTAGTTTGTCGAGTTTTT
TAGAATTTGGTGTTTATTTTTGATTTGTGAGGTTGATTTTAACTTTGTTG
TGTTTTAATTTGTTTGAGGATTTTTTTTTTGTTGGTTTTAGGGGGTTAAC
TGTTTTTTATTATGAGTTGAATTTTTTTTTGTTGTTTTATTTAGTTGTTG
TTCTTTTGTTTTTTATAAGATTTGTTAGTTATTATTTGAGTTTTTCTGGG
GCTTTACGAAGAGTTTAGATTATTTTTTTTTTTGTTAGATTATTAATGTT
GATTTTTAAGTGGTATCGTTTTATTTTTGTTTTGATTTCTTTGGAATTTT
TAATAATGAGGGTTTTTGTGAAGTTTTTTGAAGTTTTTAATGGGGTGGTG
TTTTTTTTTTTTATGTGTCATTCGGTGATTTCTAGAATTTTGGGTGTTGT
AATTATGGTTGGTGGTGTGAAGTTTTATGGGAGTGATTTGAGAATTTTTT
GTAGATTTAAGTTAAGTGAAACTATTAATTTTCAAAATTAAAAATGGTTA
GTCTATAT-GAGATAATAGTATAA------TTTGTATATTTTATTTTCAA
TAAAATGGTTTTGAGTATCTTATCTTGTAAGGGTTTCTTTTATGGATTTT
AAATTTGATTATGGTTTGTTAATGGTTAAAATGTTATTATTTAAATTTAA
TTTATTGAGTGGGCAATATTATTTTACCCCGGCAATTAATTATTTGTATA
ATATTAGTTCCAGAATAATCGGCTATGCTAATGAAATTTAATCTTTATTT
TTGTTGGGGCATGAAGTTTTTTT-GTTGGTTTTAAGAATTTTAGGTAAAA
TTAAAATTTATATTTAAAGGTTTTTATGTCATTAAGATTTTTGAAGGCGA
ATTAGATTAGTACCTAATTAGTGAAAAATTAAATGTTCAGGAGTAAAGTG
GTATTTAAACTGAAAGAATATTGGCAGATTTTCTAAATTATCTTTGGAGG
TTGAGTGATAATTGAGAACCCTCATTAACTACTTGGTTTTTTGGCTTATG
TATGATCGTTTATTTTAAGCTTAAGGTTTAGGATTTTAGGTTT----T-G
ACTGTAAAAATAGATATATATTTAGTTTATGATTAAGTTAATTTGACCTA
CAATATTTTGAATTGTGTGGATTATTAAGTTAGTGTTAGTATGAAATTGT
AAAAGACAGTAAGAAAGTTTTTATATCTTTTTGAAGAGTATTTAGAAATG
GTACAAATCATCCATCAATTGTCCACAGGGGAGTAAGTTGTAGTAAAGTA
GATTTAGGGGAACCTGAATCTAATATTAAACTAAGTTGGAGTGTTTTGAA
AACACTTTATAAGGATTGTTCCTTTTGGTTTTAGGAGTTAGTTTAAATTG
AGAATTATTGATTGTTGATCAGGAGGTTT--TACTCTTAGTT-ATAAGAA
TTTATTTTAATTGTTAAAATATTAGATTGTAAATCTAAAGATTTAGTTAT
TCTTGTTGATGATTTTTTTTTTTATGATTTTTTTAATAATGATTTTTATT
TTGCAGTCTGTAGCCTTTATTACTTTATATGAGCGTCATTTATTGGGGAG
TAGACAAATCCGGTTGGGTCCTACTAAAGTGAGTTTTATAGGAGTTTTGC
AGGCGTTATTAGATGGGGTTAAATTGTTGAAGAAGGAACAGATTTTGCCT
CTATTTACTTCTGATTTGGTATTTTTATTGGTGCCGGGTTTATCTTTTGT
TTTGATGTATTTGGAGTGATTTTTGTTACCATATTTTTATAGTTTTTTGA
GTTTGGAGTATTCTTTGTTATTTTTTTTGTGCTTGTTGGGTTTTAGAGTT
TATTCGGTTATAATTAGTGGTTATATTAGTAAGTCTAAGTATGGGATGAT
TGGGGCTTTGCGAGCGAGAAGTCAAAGGGTCTCTTATGAAATTGTTTTTT
CTATTTATTTGTTATCTGTTATGTTTGTATTGGGTTTGTTGATGTTTAAG
GAAGGTTTTGAATTATTAATATTATTTATGTATTTGCCTTTTTTGATTAT
ATTAATTGCTGAGTTGAATCGGGCTCCTTTTGATTTTGCTGAGGGGGAGA
GAGAGTTGGTAAGAGGATATAATGTGGAGTTTGGGAGGGTGGCTTTTGTT
TTGTTGTTTTTGAGAGAATATGGGAGTTTGATTTTTTTTTGTGTTTTATA
TTCTGTTTTGTTTTTTGGTTTTTCTTTGTTGATGGTTTATTTTATTTTTT
CTTTGATGATTTTTGTTCGTAGATCTTATCCGCGTTATCGTTATGATTTA
ATAATGAAGATGTTTTGATTTAAATTTTTACCGGTTTCTTTGATTTATTT
GTTTTTTTTTTTTGTTGTTGGTTTGTTGTAGAAATTAATCAGGTTTTTTT
GTTAGATGTGTTTTTGTTAGTTTTTTTATTGCAATATGTTTTTTATTTTG
AGGAGGGGATATTAAGTGGATTTTTTAAAAATTTTTTGTTTGTATTATCA
AATGTTTTTAGTTATGGTTTGAATTATTCTATGAGTTATATGATTTCTTT
TTTTACTTTTATTGTTTTGTTATTATTTTGTTTTGGTGGTTATTTTTCTT
ATTCTTTTTGTGTTTGTGGTATGTTGGAGTTTACTTTATTGTATGCTTTG
GTGGCTTGGCTGACTACGGTTTTAGTTATGATTTCAAGAATGAAGATTTC
TGTTTATTTAAGTAAATCTGGAGATAAATTTTTGAAGACTTTTAGAATAT
TGATAGTAGAGGTGGTTAGGGAGTTATCTCGTCCTATGGCTTTAACTATT
CGTTTAACAGTTAATGTAATGGTAGGTCATTTAATTGTAGGTTTTTTGTA
TATAAGGATTGAGGGGGTGTTAGGTAATGGTTATGTTTGGTTAATGGTTT
TAGCTATTATGATGGAGTGTTTTGTATTTTTTATTCAGAGTTATATTTTT
TCTCGTTTGATTTATTTGTATTTAAATGAATAGAAGGGTGTTAACTTAAG
TTTAAAGTGTTAGATTTTTAATCTAAAAATGTTGTTCACATCTTGGTTAA
TATAGCATAAGAAATGTGTTTGTTTTAAGAGCAAAAGATA-TAATATTAA
CTAATGAGTTGTTTAAGTCTTCTAAACTTATATTAGGTGTTCCTGCTCGT
TGTTGTATGTGTTTTTTTTTTTTATGGTTTTAATGATGAGTATATTTGTT
TTGTTAGTAGATAATATTTTTTTTTGATGAAGGGTGTTTTTGATTATGAC
TTTGTTGATTGTTTTTATGAATAAGAAATTTTTAAGATACAGGAGGATTT
TTAATTATTTTGTTTTGCAGGAAAGTCTTGGTTTAATTTTCTTATTATTG
TATTTTGGTGGTTTCTTGCCTATGTTGATTATGATAATTAAGATTGGGGT
GGCTCCTTTTCATTTTTGGTTGTTTAAGGTTATTGATGGTATGTTTGGTT
TTAATCTGGTATGATTTTTAACAATTCATAAGTTGCCTTTCTTGTTGGTT
TTTTTGCAATTGTTTTATTTAAATATAGTTTATTTTTTGTTAATTGGTTT
ATTGGTGTGTTTGTTTCAATTGTTTGTGTTAAAGTCTTTTAAGAAGTTGT
TGTTGGTTTCTACTGTTGAATCTTTTAGGTGGGTTGTATTGGGTTTAGTA
ATGTCTTTTTTTAATGTATTGTATTTGTTTTTTTATTATTTAATTTTGAT
AATATTTTTGATTTATAAATTTGATAAGAATGTAGGTTTGTTAGGT---T
TTAGTTGGGAATTGGTGTTGGTGTTTATGAATATACCTTTTAGAGTTGGT
TTTTTTGTTAAAATTATTTTATTGATGGAGTTTTTGAAGAGTTTTGGTAT
TTATGTGATTGTAATTATGTTTTTAATGTTTTTAAGGGTTTTATCTTTAA
GTTTTTGACTGGTTATTTTAAGGGTTAAAAATTTGTTATTTAGAAAGTAT
AGTGTTGTGGGTATGATTTATAGTTTTCCTTTAATAATAGTGGTGTTATT
GTAGAAAA-GTTGTTTTCATCTTTAGTAAATATTTATTATGTTATCTTGA
TAAGGTAGAGTTTTTTGAGGTGAAGAATGTTAAATAGATAGTCTATGTTT
GATTACGGATCAGAAAGGTGAACATTTTT--GTAATTTAGTTTAGTAAGA
ATTTTTATTTTTGGTGTAAAGGGGG-TTAGTTACAGATTCTTTTAGTTTA
A--TTATAAAATGTGACTTTGAAGAGGTTAAGATGAAGGGAATGTTGAAT
AGACAGAATTTTAAGAGTTTTTTTAGTTCTTTAGTGGTTATTTTACCTAG
GAGAAAGAGGTTAACTTTGGGTTGAAATTATGGTAGAATGTTGGGAATAA
TTTTAGTTTTTCAGTTGTTAACTGGATTATTTTTATCTTTTTATTATGTT
GCGGATGGTTTAGTGGCTTTTAGTTCGGTTCAATATGTTATATTTGATGT
TAATTTGGGTTGGTTATTTCGGATTTTTCATTTTAATGGAGCGAGTTTGT
TTTTTATTTTTTTGTATTTGCATATTTTTAAGGGTTTGTTTATGGTCAGT
TATCGGTTGAAAAAAGTTTGAGGTACGGGTTTATTGATTTTTTTGTTGAT
TATGATAGAGGCTTTTATGGGTTATGTTTTAGTTTGGGCTCAAATAAGAT
TTTGAGCTGCGGTTGTAATTACTAGGTTGTTGAGTGTTGTTCCTGTTTGA
GGTCAATTGATTGTAATGTGAATTTGAAGAGGTTTTGGAGTAACTAGGTC
AACTTTAAAGTTTTTTTTTGTTTTACATTTTTTGTTGCCTTGGCTATTGT
TGGTTTTGGTTATAGTGCATATGATTTTTTTGCATAGTACTGGTAGGACT
TCTAGTTTGTATTGTCATGGTGATTATGATAAAATTAGTTTTGGTCCTTA
TTATTGGAATAAGGATTTTTATAATTTTTTAGTTTTTTTTGTTTTTTTTT
TGTTAGTTTTATTGAAGCCTTTTTATTTAGGGGATCCCGAAATGTTTGTT
GAGGCAGATCCCATGATGAGCCCAGTGCATATTGTTCCAGAATGGTATTT
TTTGTTTGTTTATGCTATTTTGCGGGCTATCCCTAGTAAGGTTATGGGTG
TTTTAGCTTTGTTGATAAGAATTTTGTTATTTTATTTTTTTTTATTGGTT
AGTAATTATACGTCTTGTTTGGTAAATTTGAATAAGTTTTTAGTTTTTAT
ATTTATTGTGGTTTCTGTAATGTTAAGTTGATTGGGTCAGTGTTTGGTAG
AATATCCTTATTATGTTTTGAGTTTGGTTTTTTCTTTAATATATTTTTTT
TTGGTTTTTTTAATATTATTTGTTTATTGGTTTAGGAAGTATTTGTTTTT
TTAACACAAATAGTATAGTATGTATGTTGAATTTAGGTTTTAAAGGAATA
ATTTGTGTTTTGTATCATAATTTTCATATTCTAAGATTATCTAGTTATGC
TTTTTATTTATTTTTTAGAACTTTAGGTATTACTAGTTCTTTGGTTTTGT
TTTTTAAGTTTGGGTTGTATTTGCCTTTTTTACTTAGATTGTTGGTATTG
TTATTTATTTCTTTTTTATGAGGTAAAGATGTTTCTTTAGAAGGTTTAAG
GGGGTATCATAATTTTTTTGTTATGGGGGGGTTTAAGTTTGGTGTAATGT
TGTTTATTTTTAGTGAGGTTATATTTTTTTTTGGAATTTTTTGAGTGTTT
TTTGATTCTGCTTTAGTACCTGTTCATGAGTTAGGGGGTGATTGATCATC
ATATGGATTGTCAATGGTTAATCCTTTTGGGGTGCCGTTATTGAATACTA
TTATTTTGTTGAGTAGGGGGGTTAGAGTTACTTGAGCTCATTATAGTTTG
TTGAGTAATAAGAGATGTTTAAATAGGATAGTATTGACTTGTTTGTTGGC
TTTTTATTTTACTTTAATTCAGTTAATGGAGTATAGAGAAGCTAGATTTT
CTATTTCTGATGGTATTTATGGTAGAATTTTTTATTTGTCTACTGGTTTT
CATGGTTTACATGTTTTGTGTGGTGGGTTGTTTTTATTTTTTAATTTATT
GCGTTTAGTGAAGTGTCATTTTAATTATAATCATCATTTGGGTTTGGAGT
TCGGGATTTTGTATTGGCATTTTGTAGATGTAGTGTGATTATTTTTGTTT
GTGTTTGTTTATTGGTGATCTTATTGCTAGAATAGTTTAAATTTAAGAAT
TTTTAATTTGTAATTAAAAGGTTTTGGCTAGTTTTGATAAGAGTTTTATT
ATTTAGTTTTGTTATATTTTTTTATCCTTATTTATTTTTTTTTGTTTTTA
TTTTTGTTAGTTTATTAATAATAAATAGAATTTCATGGATGGGTTTATTT
ATTTACGTGGATTCTAACGTGTTTGTTTTGTTAGTTTTAATGATGGTTTT
TATTTATGGGGTGGTAGTAATTAGAGAGTTTAGTAGGAGTCTTAAGTATT
TGAGTATGATATTAATTGTATTTTGTTATTTATTTTTTGTTTCTAGAAAT
ATAATGATGTTATATATGTTTTTTGAATTGTCGATATTTCCTATTTTGGT
GATAATTTTGGGTTTTGGTTCACAAATTGAGAAAATTGGGTCTAGATATT
ATTTATTGTTTTATACTACTTTTTGTTCTTTACCTTTTTTGTATGTTTAT
TTTAAAAGGGTTTTTTATTTTAGTTATAATTATTTTGATTTTTTTTTATC
TTGAGAGATAATGTTTATTTTATCTTTAAGTTTTATGGTTAAGTTTCCTG
TTTATTTTTTGCATTTATGATTACCTAAAGCTCATGTTGAAGCTCCGACC
ACGGCTAGAATATTGTTAGCCGGATTGTTATTAAAGTTGGGTACAGCAGG
GTTTTTACGGATTTTGGGTTCTGTAAATTTTTCGTATAATAATTTTTGGT
TATTTTTATCATTGTTGGGGATAGTTTTGTCTGCTTTTAGATGTTTGTTT
CAAAGGGATTCTAAATCTTTAGCTGCTTATTCTTCTGTTACTCATATAAG
TTTTTTATTGTTGGCAATAAGGGTTTTATTTATTAGGGGTAAAGTGGCGA
GAATTTTGATGATATTGGCACATGGTTATACATCAACTTTAATGTTTTAT
TTAATTGGGGAGTTTTTTCATGTTAGATCAAGACGAATAATGTATTTTTT
GAATGGGTTGTTAGGATCTAGTATAATTTATGGGTTGGTTTTTTTTTTAG
TGTTTTTGTCTAATAGAGGGGTTCCACCTTCTTTATCTTTTTTTTCGGAA
TTTATAATTATTGTTAATGCTATTTTGTTGAGTAAGATTTTTTTTTTGTT
GGTTTTAGTTTATTTTATAGTATCTTTTTATTATAGTGTTTATTTAATTG
TTTGTTGTAGTATGGGTGGGAAATTTTTGAGTTTGTTAAATTTTAAAGTG
GGCTACGGTGTTCCTGTGGTGATTATAATGTTTAATGTTTTTTGGTTGTC
TTTGATATATTAGCCTCTAATTTTTAGAGTTTTTGTTTTTATAAGAGTGA
AATTTTGATTGGAAGAAAAATTCTCTTAT
>KT947978_Angiostrongylus_cantonensis_Thailand
ATTTATATATATAAGAAATATCAAAGTGGTTTGTCGGTTTGGTTAGAAAG
TTCTAACCATAAGGATATTGGTACTCTTTATTTTTTGTTTGGTTTGTGGT
CGGGTATGCTAGGTACTGCTTTATCTTTGATTGTTCGTTTGGAGTTATCT
AAGCCTGGAATGTTGTTGTCTAATGGGCAATTATATAACTCAATTATTAC
GGCTCATGCTTTTTTGATAATTTTTTTTATGGTAATGCCAAGTATGATTG
GTGGTTTTGGTAATTGAATGTTGCCTTTGATATTGGGGGCTCCAGATATG
AGTTTTCCTCGTTTGAATAATTTGAGTTTTTGATTGTTGCCAACTTCGAT
GTTTTTGATTTTAGATTCTTGTTTTGTAGATATAGGATGTGGGACTAGTT
GGACTGTTTATCCACCTTTGAGGAGTTTAGGTCATCCTGGTAGAAGGGTA
GATTTGGCGATTTTTAGTTTGCATTGTGCTGGATTGAGTTCTATTTTGGG
TGGTATTAATTTTATGTGTACGACGAAGAATATGCGGAGAAGTTCAATTT
CTTTGGAACATATAAGTTTGTTTGTTTGATCTGTTTTTGTGACTGTTTTT
TTGTTGGTATTGTCTTTACCTGTGTTGGCGGGGGCTATTACTATATTATT
GACTGATCGTAATTTGAATACTTCTTTTTTTGATCCTAGTTCTGGTGGTA
ATCCTTTGATTTATCAGCATTTGTTTTGATTTTTTGGTCATCCTGAGGTT
TATGTTTTGATTTTGCCTGCTTTTGGGATTGTTAGACAGTCTACTTTATA
TTTAACGGGTAAGAAGGAGGTTTTTGGTTATTTGGGTATGGTTTATGCTA
TTTTAAGGATTGGTTTGATTGGTTGTGTGGTTTGGGCTCATCATATATAT
ACGGTTGGTATGGATTTAGATTCTCGTGCTTATTTTACTGCTGCTACTAT
AGTTATTGCGGTTCCTACGGGAGTGAAGGTTTTTAGGTGGTTAGCAACTT
TATTTGGTATAAAGATATTGTTTCAACCTATTTTATTGTGGGTTTTGGGT
TTTATTTTTTTATTTACTATTGGGGGGTTAACTGGGGTTATATTGTCTAA
TTCTAGTTTGGATATTATTTTACATGATACTTATTATGTAGTTAGGCATT
TTCATTATGTTTTAAGGTTGGGGGCTGTTTTTGGTATTTTTACTGGTATT
AGTCTTTGATGAAGGTTTATGACTGGTTGTGTTTATAATAAGTTGTATAT
AGTGGTTATGTTTTTTTTGATGTTTTTAGGTGTGAATTTGACTTTTTTTC
CTTTACATTTTGCTGGTTTGCATGGTTATCCTCGTAAGTATTTGGATTAT
CCTGATGTTTATTCGGTTTGAAATGTTATTTCTTCTTTTGGGTCTTTAGT
TAGTGTTTTTGCTTTATTTATATTTATTTTTTTGTTGTTGGAGTCTTTTT
TTAGATATCGTTTGTTGTTATTGGATAATTATTATAATAGAAGTCCAGAA
TATAGGTATAGGAGTTATGTTTTTGGCCATAGCTATCAGTCGGAAGTTTA
TTTTAGAAGAAGGAGTTTAAAGTGTTAAAACTTTTAGTATAATGTT--AT
GTATTTTTAATTGCAAATTAAAAGGTAAAGGGTTTT-TGATAAGATAGGA
TAAGATAGTCTGAGAGGTTCATATCCTTTAGGTGTTTT-CTCTTGTTGTT
TAGGAAAGATTTAGTATAGG-GAGTATAAATTATTGTCAATAATTAGGAT
AA-ATCTTTGGATTCTTTAGTATAAAA-TAGTATAATTGATTTCCAATCA
GTTGGTTTTAAGAGTTATTGAATTATTTTCAGGGTTATAATTTGGGTTTT
TCAGGTAGTGTTTTTAGTATTTATATAGATTGATTTCATGGTTTTAATTG
TAGTTTGTTGTTAGGAATTTTGGTTTTTGTAACTTTACTTTTTTGTTTGT
TGATTTTTGGTGGATTTTTTTTTAAGTATAAGGAGATGGAGTATCAGTTT
GGGGAGTTGTTGTGTAGTATTTTTCCGACGTTGGTTTTATTGATGCAGAT
GGTTCCTTCTTTGAGGATTTTGTATTATTATGGTTTGATAAATCTTGATA
GGAATTTGACAGTTAAGGTTGTTGGTCATCAATGATATTGAAGTTATGAA
TTTGGGGATATTCCTGGTTTGGAATTTGATTCTTATATAAAGTCTTTGGA
TCAGTTGGATTTGGGAGAGCCTCGTTTATTGGAGGTGGATAATCGTTGTG
TTTTACCTGAAGGTATTAATCTTCGTTTTTGTATTACATCAGCAGATGTA
ATTCATTCTTGGGCTTTGCCAAGTATGTCTTTAAAGTTGGATGCTATGAG
GGGGATTTTAAGAATTTTGAGGTACAGATTTCCAAATTTGGGAATTTTTT
ATGGGCAATGTTCTGAGATTTGCGGTGCTAATCATAGGTTTATGCCTATT
GCTATTGAGGTGACTTTGTTAGAAAATTTTAAGGATTGGTGTAATATTAA
TTTAGATTAGCTTAATAGTTTAATTTAAAATTTTTATTTGTGGTGTAAGA
GATTTTTAGGCTTTAGTTTAGTATTTTTTAAATTTTGATATTGCATATCG
TTTAAAGAAAATTTTATAGA-AATAAATAATAGAAAGAGAAAGTAGAAGA
TTAATTTATTTTATTGTTTCAAAATAAGAATTATTAATTTTAGTGTTGAA
AAGTCGCTTTTTTTGATATCTGTTTTATTGTTAAATATTAGAAATTTATA
TTATATGGA-AAAATTTT-GAATTAAATAGAATTTGAAGTTTTTTTATTA
TTAGTTTTATAACTGTTGTTTTTTTT--ATTAAATGGCTTTTTTTTTGTT
TAATAGATTTTTATTAAATTTATAATTTTGAAATTAGTAATTTTTTGGTA
AGTAGTTGTTTGTTTAAATATAAGTTTTGAAATTGAAATTCAATCAAATG
TTTTTTAAAGACTTAGACTTTTTAATAAAGTTGGCTTCTGCCCGGTGAGT
TTTTTAACGGCAGTCTTAGCGTGAGGACATTAAGGTAGCAAAATAATTTG
TGCTTTTATTGGGTTCTAGTATGAATGAAGTTATTGGTTGATTTTTTATT
TTTTTTTTTTATGAATTTAAATAGGTATAAAAATGTACTTGTACAGTTTT
ACAAAGATAAGTCTTTGGAAATTCTTTTTTGATTTTTATAATGTTTT-GT
TATATTATTAAAAAATTTTCTAGGGTAGAATATTATATATTTTGAAGAAC
TAAAGGTAAGTTTAGGAATTACTCCAGAGTTAACAGAAAATCATACTTAA
TCTAGTTCTTATAGTAGAGTAAGTTTTACATCGATGTTGTATTTAAGTAT
ATTAAGGAGGAGAAGATTTAATTTTTAAGACTGTTCTTCTTTTAATTAAT
TTAACGTGATATTAGTTTAATTCATCGTGAGATAGAATTGTTTATCTTGA
TAATTGTTATTAATTAGTTTTATTAGTACGAAAGGAATTTAGTGAAAAGT
TTAAAACTTTTTGATCGGTTGTTGTTCATTGTTTTCTTTTTTTATGGTTG
TATTGATTACTTTTTTGTTGATTTTGTTGTTGTATATGGTATGTTTTTTG
ATGAGGTTGAAGGAGAATAATTTAAATAAAGTTAATTCTTTTGAGAGTGG
TTTTTTGAGATTGGTAAAAATTCAGAATTCTTTTAGGATTCATTTTTTTG
TTTTAATGTTGATGTTTGTTATTTTTGATTTAGAGATTGTGATGTTTTTG
GGGTTGTTGGTGGTCGATGTTTCTTTGGTGGTTAGTTTTTTTATGTTATT
TTTGTTTGTTTTAGGGGGTTTTTATATGGAATGATTTTTTGGTAAGTTGA
TTTGGGTTGTGTAAAGATAGATTTTTTGGTTTTTTTGATGGTTTTTTTTT
TGTTAATATTGTTGTTGATTTTGATTTTTTTGCCTAATTTTAGGTTATTA
TTGAATTTGTTGGAGTGAGATTTTGTTGGGTTGAAGTTTAGTTTTTTTTT
TAATAGATTGATTTTTTCTGTTATTTTGTTGGTGATTACTTTGAGAGTGG
TTTTGTTTAGTAGTTATTATTTAAATGGTGAATTGAATTTTGTTTATTAT
ATGTTGATGTTGATGTTGTTTGTTGGTTCTATGTTTATATTAAATTTTAG
GAATAGGGTTTTTACTATAATAGTAAGTTGGGATTTGTTAGGTATTTCTA
GTTTTTTTTTAGTTTTATTTTATAGAAATTGGGATAGAAATTCTGGTGCT
ATGAATACGGCTTTAACAAATCGTGTGGGGGATTATTTTATTTTTTGTTT
TTTTAGTTCGTCACTGTTTAGAAGATATTATTTTTTTTCTTTTAGATTTT
TTGTAGGTAGTGGTTTATTGTTGTTGGTTTTTGCTTCTTTTACTAAAAGG
GCTCAGTATCCTTTTAGTAGTTGGTTACCAAAGGCGATGAGTGCCCCCAC
TCCCGTGAGTTCTTTGGTTCACAGTAGGACATTGGTGACTGCTGGTTTGA
TTTTATTGATAAATTTTGATTTAATAATTAGTAATTTTTTTGTTATGTTG
TTTTTGTTATTGATTGGTTTATTTACGATGTTTTTTTCAAGTATTATGGC
TTTGTTTGAGGAAGATATGAAAAAGGTAGTGGCTTTGAGAACTTTATCGC
AGATGGGCTTTATGATGTTTACTTTGGGGATGGGGTTGCATTTTATTTCT
TTGTTACATTTATTGAGGCATGCTTTGTTTAAAAGTTGTTTGTTTATGCA
GGTAGGTTATTTGATTCATAGAAATTTTGGACAACAGGATAGTCGTTTTT
ATGGTAATAATGGGGGATTGATTATGTTTGTTCAGTTGCAAATGATAATT
ACGTTATTTTGTTTGTGTGGTTTATTTTTTACTAGGGGCATAGTAAGTAA
AGATTTGATTCTAGAATTATTTTTTTTTAATAGTTATTATATGATGTTGG
GTTTGTTTTTTTTAATTTCTGTTTTTTTAACTTTTGGTTATAGCTATCGT
TTGTGGAAGAGTTTGTTTCTTAGATTTTCTAAAGTATTGACAGAGGTTGG
TAGAAGTTTATTAATGAATTATTTGAGTTTGTGTTTGATTATATTTTCTG
TAGTTTTTATATATTGGATGGGTGTGAATTTGTTGTGTTTGCCTAGGTTT
TTTTTATATATGGATATATATGTACCATTGATGTATATTTTTTTAATTCT
GATATTTTGTTATTTAGTTGTTAAATTTTTGTTAAAAGAATTAGTTTATA
AGTTTTTTGTTGATTATTATGCTAAGATTTTTTCTTTTAGAGGATTAAAT
TTTAATTTTGTTGATCGTGGTTTGACAAGGTTGGGTGTTAATGTTTTTTA
TATTTTTATAATTTTTAGAAAATTGTTTGTTGAAATAATAGGAAGAATGG
GGTATAATAGTGTGGTGATTGTAGTTTTTTTTGTTTTTTTAGTTTTGTGG
GGTCTTAGTTT-AAGTATAAATATATGATTTGCATTTGTAAGATTTAGAT
TCTATATGAGGGAATATGAAATTTTGT----------------------T
AGAATTAATAATAGTATATTATATTATATATATATGATATTATATAAAAT
TTATATAAATTTTATATAATATTTTATAAAAAAATGAACAAAAAGTTCCA
TATATCACT-GAATCTTTATATATTTTAAAAGTCTATAAAGTTTCATATA
GAAAGAAACTTTTTATAA-GACTTGAGAATAAAGATTCAGTTGTATATAT
TATATATATAATAAACAGTATATAGTTTATTATAAAATGTAGTGTTTGGG
TTGCTAAGATTTTGTTACTGAG---AGTTGAATTTGTAGTTTATTAAGAA
TAATTCATTTACAATGAATAGGTAAGGAGTTCTGTGAGTTTTATGTTATT
ATTTTCTTTGTTTTTTAGTGTGATGAGTTATATGAACAATGATCCGATTA
AGAGGAGTTTTTTTTTGATTTTTTCGATGTTGTTTTGTATGCCTGTGATG
TCTTTTGTAGGGTATGTATGGTATTCTTATTTTGTTTGTATGCTTTTTTT
GAGTGGGATTTTTGTGATTTTGGTTTATTTTTCTAGTTTGTCGAGTTTTT
TAGAATTTGGTGTTTATTTTTGATTTGTGAGGTTGATTTTAACTTTGTTG
TGTTTTAATTTGTTTGAGGATTTTTTTTTTGTTGGTTTTAGGGGGTTAAC
TGTTTTTTATTATGAGTTGAATTTTTTTTTGTTGTTTTATTTAGTTGTTG
TTCTTTTGTTTTTTATAAGATTTGTTAGTTATTATTTGAGTTTTTCTGGG
GCTTTACGGAGAGTTTAGATTATTTTTTTTTTTGTTAGATTGTTAATGTT
GATTTTTAAGTGGTATCGTTTTATTTTTGTTTTGATTTCTTTGGAATTTT
TAATGATGAGGGTTTTTGTTAAGTTTTTTGAGGTTTTTAATGGGGTGGTG
TTTTTTTTTTTTATGTGTCATTCGGTGATTTCTAGAATTTTGGGTGTTGT
AATTATGGTTGGTGGTGTGAAGTTTTACGGGAGTGATTTGAGAATTTTTT
GTAGATTTAAGTTAAGTGAAACTATTAATTTTCAAAATTAAAAATGGTTA
GTCTATAT-GAGATAATAGTATAA------TTTGTATATTTTATTTTCAA
TAAAATGGTTTTGAGTATCTTATCTTGTAAGGGTTTCTTTTATGGATTTT
AAATTTGATTATGGTTTGTTAATGGTTAAAATGTTATTATTTAAATTTAA
TTTATTGAGTGGGCAATATTATTTTACCCCGGCAATTAATTATTTGTATA
ATATTAGTTCCAGAATAATCGGCTATGCTAATGAAATTTAATCTTTATTT
TTGTTGGGGCATGAAGTTTTTTT-GTTGGTTTTATGAATTTTAGGTAAAA
TTAAAATTTATATTTAGAGATTTTTATGTCATTAAGATTTTTGAAGGCGA
ATTAGATTAGTACCTAATTAGTGAAAAATTAAATGTTCAGGAGTAAAGTG
GTATTTAAACTGAAAGAATATTGGCAGATTTTCTAAATTATCTTTGGAGG
TTGAGTGATAATTGAGAACCCTCATTAACTACTTGGTTTTTTGGCTTATG
TATGATCGTTTATTTTAAGCTTAAGGTTTAGGATTTTAGGTTT----T-G
ACTGTAAAAATAGATATATATTTAGTTTATGATTAAGTTAATTTGACCTA
CAATATTTTGAATTGTGTGGATTATTAAATTAGTATTAGTATGAAATTGT
AAAAGACAGTAAGAAAGTTTTTATATCTTTTTGAAGAGTATTTAGAAATG
GTACAAATCATCCATCAATTGCCCACAGGGGAGTAAGTTGTAGTAAAGTA
GATTTAGGGGAACCTGAATCTAATATTAAACTAAGTTGGAGTGTTTTGAA
AACACTTTATAAGGATTGTTCCTTTTGGTTTTAGGAGTTAGTTTAAATTG
AGAATTATTGATTGTTGATCAGGAGGTTT---GCTCTTAATT-ATAAGAA
TTTATTTTAATTGTTAAAATATTAGATTGTAAATCTAAAGATTTAGTTAT
TCTTGTTGGTGATGTTTTTTTTTATGATTTTTTTAATAATGATTTTTGTT
TTGCAGTCTGTAGCTTTTATTACTTTATATGAGCGTCATTTATTGGGGAG
TAGACAAATTCGGCTGGGTCCTACTAAAGTGAGTTTTATAGGAGTTTTGC
AGGCGTTGTTAGATGGGGTTAAATTGTTGAAGAAGGAACAGATTTTGCCT
TTATTTACTTCTGATTTGGTATTTTTATTGGTGCCGGGTTTATCTTTTGT
TTTGATGTATTTGGAGTGATTTTTGTTACCATATTTTTATAGTTTTTTGA
GGTTGGAGTATTCTTTGTTGTTTTTTTTGTGTTTGTTGGGTTTTAGAGTT
TATTCGGTTATAATTAGTGGTTATATTAGTAAATCTAAGTATGGGATGAT
TGGGGCTTTGCGAGCGAGAAGTCAAAGGGTTTCTTATGAAATTGCTTTTT
CTATTTATTTGTTATCTGTTATGTTTGTATTGGGTTTGTTGATGTTTAAG
GAAGGTTTTGAATTATTAATATTATTTATGTATTTGCCTTTTTTGATTAT
ATTAATTGCTGAGTTGAATCGGGCTCCTTTTGATTTTGCTGAGGGGGAGA
GAGAGTTGGTAAGAGGATATAATGTGGAGTTTGGAAGGGTGGCTTTTGTT
TTGTTGTTTTTGAGAGAATATGGGAGTTTGATTTTTTTTTGTGTTTTATA
TTCTGTTTTGTTTTTTGGTTTTTCTTTGTTGATGGTTTATTTTATGTTTT
CTTTGATGATTTTTGTTCGTAGGTCTTATCCGCGTTATCGTTATGACTTA
ATGATGAAGATGTTTTGATTTAAATTTTTACCGGTTTCTTTGATTTATTT
GTTTTTTTTTTTTGTTATTGGTTTGTTGTAGGAATTAATCAGGTTTTTTT
GTTAGATGTGTTTTTGTTAGTTTTTTTATTGCAATATGTTTTTTATTTTG
AGGAGGGGATATTAAGTGGATTTTTTAAAAATTTTTTGTTTGTATTATCA
AATGTTTTTAGTTATAGTTTGAATTATTCTATGAGTTATATGATTTCTTT
TTTTACTTTTATTGTTTTGTTATTATTTTGTTTTGGTGGTTATTTTTCTT
ATTCTTTTTGTGTTTGTGGTATGTTGGAGTTTACTTTATTGTATGCTTTG
GTAGCTTGATTGACTACGGTTTTAGCTATGATTTCAAGAATGAAGATTTC
TGTTTATTTAAGTAAATCTGGAGATAAATTTTTGAAGACTTTTAGAATAT
TGATAGTAGAGGTGGTTAGGGAATTATCTCGTCCTATGGCCTTAACTATT
CGTTTAACAGTTAATGTAATGGTAGGCCATTTAATTGTGGGTTTTTTGTA
TATAAGGATTGAGGGGGTGTTAGGTAATGGTTATGTTTGGTTAATGGTTT
TGGCTATTATGATGGAGTGTTTTGTTTTTTTTATTCAGAGTTATATTTTT
TCTCGTTTGATTTATTTGTATTTAAATGAATAGGAGG-TGTTAACTTAAG
TTTAAAGTGTTAGATTTTTAATCTAAAAATGTTGTTCACATCTTGGTTAA
TATAGCATAAGAAATGTGTTTGTTTTAAGAGCAAAAGATA-TAA-ATTAG
CTAATGAGTTGTTTAAGTCTTCTAAACTTATATTAGGTGTTCCTGCTCGT
TGTTGTATGTGTTTTTTTTTTTTATGGTTTTAATGATGAGTATATTTGTT
TTGTTAGTAGATAATATTTTTTTTTGATGAAGGGTGTTTTTGATTATGAC
TTTGTTGATTGTTTTTATAAATAAGAAATTTTTAAGATACAGGAGGATTT
TTAATTATTTTGTTTTGCAGGAAAGTCTTGGTTTAATTTTCTTATTGTTG
TATTTTGGTGGTTTTTTGCCTATGTTGATTATGATAATTAAAATTGGGGT
GGCTCCTTTTCATTTTTGGTTGTTTAAGGTTATTGATGGTATGTTTGGTT
TTAATTTGGTATGATTTTTGACAATTCATAAGTTGCCTTTCTTATTGGTT
TTTTTGCAATTGTTTTATTTAAATATAGTTTATTTTTTGTTAATTGGTTT
GTTGGTATGTTTGTTTCAATTGTTTGTATTAAAGTCTTTTAAGAAGTTGT
TGTTGGTTTCTACTGTTGAATCTTTTAGGTGGGTTGTATTGGGTTTAGTA
ATGTCTTTTTTTAATGTATTGTATTTGTTTTTTTATTATTTAATTTTGAT
AATATTTTTGATTTATAAATTTGATATGAATGTAGGTTCGTCAGGT---T
TTAGTTGGGAATTGGTGTTGGTGTTTATGAATATACCTTTTAGAGTTGGT
TTTTTTGTTAAAATTATTTTATTGATGGAGTTTTTGAAGAGTTTTGGTGT
TTATGTGATTGTAATTATGTTTTTAATGTTTTTAAGAGTTTTATCTTTAA
GTTTTTGACTGGTTATTTTAAGGGTTAAAAGTTTGTTATTTAGAAAGTAT
AGTGTTGTGGGTATGATTTATAGTTTTCCTTTAATAATAGTGGTGTTATT
GTAGAAAAAGTTGTTTTCATCTTTAGTAAATATTTATTATGTTATCTTGA
TAAGGTAGAGTTTTTGAGGGTGAAGAATGTTAAATAGATAGTCTATGTTT
GATTACGGATCAGAAAGGTGAACATTTTT--GTAATTTAGTTTAGTAAGA
ATTTTTATTTTTGGTGTAAAGGGGG-TTAGTTACAGATTCTTTTAGTTTA
A--TTATAAAATGTGACTTTGAAGAGGTTAAGATGAAGGGAATGTTGAAT
AGACAGAATTTTAAGAGTTTTTTTAGTTCTTTGGTGGTTACTTTACCTAG
GAGAAAGAGGTTAACTTTGGGTTGAAATTATGGTAGAATGTTGGGAATAA
TTTTAGTTTTTCAGTTGTTAACTGGATTATTTTTATCTTTTTATTATGTT
GCGGATGGTTTAGTGGCTTTTAGTTCGGTTCAATATGTTATATTTGATGT
TAATTTGGGTTGGTTATTTCGGATTTTTCATTTTAATGGGGCGAGTTTGT
TTTTTATTTTTTTGTATTTGCATATTTTTAAGGGTTTGTTTATAGTTAGT
TATCGGTTGAAAAAAGTTTGAGGTACGGGTTTATTGATTTTTTTGTTGAT
TATGATAGAGGCTTTTATGGGTTATGTTTTAGTTTGGGCTCAAATAAGAT
TTTGAGCTGCGGTTGTAATTACTAGGTTGTTGAGTGTTGTTCCTGTTTGA
GGTCAGTTGATTGTAATGTGAATTTGAAGAGGTTTTGGAGTAACCAGGTC
AACTTTAAAGTTTTTTTTTGTTTTACATTTTTTGTTACCTTGGCTATTGT
TGGTTTTGGTTATAGTGCATATGATTTTTTTGCATAGTACTGGTAGAACT
TCTAGTTTGTATTGTCATGGTGATTATGATAAAATTAGTTTTGGTCCTTA
TTATTGGAATAAGGATTTTTATAATTTTTTAGTTTTTTTTGTTTTTTTTT
TGTTAGTTTTGTTGAAGCCTTTTTATTTAGGAGATCCCGAAATGTTTGTT
GAGGCAGATCCCATGGTGAGCCCAGTGCATATTGTTCCAGAATGGTATTT
TTTGTTTGCTTATGCTATTTTGCGAGCTATTCCTAATAAGGTTATGGGTG
TTGTAGCTTTGTTGATAAGAATTTTGTTATTTTATTTTTTTTTGTTGGTT
AGTAATTATACGTCTTGTTTGGTAAATTTGAATAAGTTTTTAGTTTTTAT
ATTTATTGTGGTTTCTGTAATGTTAAGTTGATTGGGTCAGTGTTTGGTAG
AATATCCTTATTATGTTTTGAGTTTGGTTTTTTCTTTAATATATTTTTTT
TTGGTTTTTTTAATGTTATTTGTTTATTGGTTTAGGAAGAATTTGTTTTT
TTAACACAAATAGTATAGTATGTATGTTGAATTTAGGTTTTAAAGGAATA
ATTTGTGTTTTGTATCATAATTTTCATATTCTAAGATTATCTAGTTATGC
TTTTTATTTATTTTTTAGAACTTTAGGTATTACTAGTTCTTTGGTTTTGT
TTTTTAAGTTTGGGTTGTATTTGCCTTTTTTACTTAGATTGTTGGTATTG
TTATTTATTTCTTTTTTATGGGGTAAAGATATTTCTTTAGAAGGTTTGAG
GGGGTATCATAATTTTTTTGTTATGGGGGGGTTTAAGTTTGGTGTAATGT
TGTTTATTTTTAGTGAGGTTATATTTTTTTTTGGAATTTTTTGAGTGTTT
TTTGATTCTGCTTTAGTACCTGTTCATGAGTTAGGAGGTGATTGATCATC
ATATGGATTGTCAATGGTTAATCCTTTTGGGGTGCCGTTATTGAATACTA
TTATTTTGTTGAGTAGGGGGGTTAGAGTTACTTGAGCTCATTATAGTTTG
TTGAGTAATAAGAGATGTTTAAATAGGATAGTATTGACTTGTTTGTTGGC
TTTTTATTTTACTTTAATTCAGTTAATGGAGTATAGAGAAGCTAGATTTT
CTATTTCTGATGGTATTTATGGTAGAATTTTTTATTTGTCCACTGGTTTT
CATGGTTTACATGTTTTGTGTGGTGGGTTGTTTTTATTTTTTAATTTATT
GCGTTTAGTGAAGTGTCATTTTAATTATAATCATCACTTGGGTTTGGAGT
TTGGGATTTTGTATTGGCATTTTGTAGATGTAGTGTGATTATTTTTGTTT
GTGTTTGTTTATTGGTGATCTTATTGCTAGAATAGTTTAAATTTAAGAAT
TTTTAATTTGTAATTAAAAGGTTTTGGCTAGTTTTGATAAGAGTTTTATT
ATTTAGTTTTGTTATATTTTTTTATCCTTATTTATTTTTTTTTGTTTTTA
TTTTTGTTAGTTTATTAATAATAAATAGAATTTCATGAATGGGTTTATTT
ATTTATGTGGATTCTAATGTGTTTGTTTTGTTAGTTTTAATGATGGTTTT
TATTTATGGAGTGGTAGTAATTAGAGAGTTTAGTAGGAGTCTTAAGTATT
TGAGTATGATATTAATTATATTTTGTTATTTATTTTTTGTTTCTAGAAAT
ATAATGATGTTATATATGTTTTTTGAATTGTCGATATTTCCTATTTTGGT
GATAATTTTGGGTTTTGGTTCACAAATTGAGAAAATTGGGTCTAGATATT
ATTTATTATTTTATACTACTTTTTGTTCTTTACCTTTTTTATATGTTTAT
TTTAAAAGGGTTTTTTATTTTAGTTATAATTATTTTGATTTTTTTTTATC
TTGAGAGATAATGTTTATTTTATCTTTAAGTTTTATGGTTAAGTTTCCTG
TTTATTTTTTGCACTTATGATTGCCTAAAGCTCATGTTGAAGCTCCAACT
ACGGCCAGAATGTTGTTAGCCGGATTGTTATTAAAGTTGGGTACAGCAGG
GTTTTTACGGATTTTGGGTTCTATAAATTTTTCGTATAATAATTTTTGGT
TATTTTTATCATTGTTGGGGATAGTTTTGTCTGCTTTTAGATGTTTGTTT
CAAAGGGATTCTAAATCTTTAGCTGCTTATTCTTCTGTTACTCATATAAG
ATTTTTATTGTTGGCAATAAGGGTTTTATTTATTAGGGGTAAGGTGGCAA
GAATTTTGATGATATTGGCACATGGTTATACATCAACTTTAATGTTTTAT
TTAATTGGGGAGTTTTTTCATGTCAGATCAAGACGAATAATGTATTTTTT
GAATGGGTTGTTGGGATCTAGTATAATTTATGGGTTGGTTTTTTTTTTAG
TGTTTTTGTCTAATAGGGGGGTTCCACCTTCTTTATCTTTTTTTTCGGAA
TTTATAATTATTGTTAATGCTATTTTGTTGAGTAAGATTTTTTTTTTATT
GGTTTTAGTTTATTTTATAGTATCTTTTTATTATAGTGTTTATTTAATTG
TTTGTTGTAGTATGGGTGGGAAATTTTTGAGTTTGTTAAATTTTAAAGTG
GGCTATGGTGTTCCTGTGGTGATTATAATGTTTAATATTTTTTGGTTGTC
TTTGATATATTAGTCTCTAAATTT-AGAGTTTTTGTTTTTATAAGAGTGA
AATTTTGATTGGAAGAAAAATTCTCTTAC
>NC_013065_Angiostrongylus_cantonensis_China
ATTTATATATATAAGAAATATCAAGGTGGTTTGTCGGTTTGATTAGAAAG
TTCTAATCATAAGGATATTGGTACTCTTTATTTTTTGTTTGGTTTATGGT
CGGGTATGTTAGGTACTGCTTTATCTTTGATTGTTCGTTTGGAATTGTCT
AAGCCTGGAATGTTGTTGTCTAATGGGCAATTGTATAATTCAATTATTAC
GGCTCATGCTTTTTTGATGATTTTTTTTATGGTGATGCCTAGTATGATTG
GTGGTTTTGGTAATTGAATATTGCCTTTGATGTTGGGGGCTCCGGATATG
AGTTTTCCTCGTTTGAATAATTTGAGTTTTTGATTATTACCAACTTCGAT
GTTTTTGATTTTAGATTCTTGTTTTGTGGATATAGGATGTGGGACTAGTT
GGACTGTTTATCCGCCTTTGAGAAGTTTAGGTCATCCTGGTAGAAGGGTG
GATTTGGCGATTTTTAGTTTGCATTGTGCTGGACTGAGTTCTATTTTGGG
GGGTATTAATTTTATGTGTACAACGAAGAATATGCGAAGAAGTTCAATTT
CTTTGGAACATATGAGTTTGTTTGTTTGATCTGTTTTTGTGACTGTTTTT
TTGTTGGTGTTGTCTTTACCTGTGTTGGCCGGGGCTATCACTATATTATT
AACTGATCGTAATTTAAATACTTCTTTTTTTGATCCTAGTTCTGGTGGTA
ATCCTTTGATTTATCGGCATTTGTTTTGATTTTTTGGTCATCCTGAGGTT
TATGTTTTGATTTTGCCTGCTTTTGGGATTGTTAGACAGTCTACTTTATA
TTTAACGGGTAAAAAAGAGGTTTTTGGTTATTTGGGTATGGTTTATGCTA
TTTTAAGAATTGGTTTGATTGGTTGTGTGGTTTGGGCTCATCATATATAT
ACGGTTGGTATGGATTTAGATTCTCGTGCTTATTTTACTGCGGCTACTAT
AGTTATTGCGGTTCCTACGGGAGTGAAGGTTTTTAGGTGGTTGGCAACTT
TATTTGGTATAAAGATATTGTTTCAACCTATTTTATTGTGGGTTTTGGGT
TTTATTTTTTTATTTACTATCGGTGGGTTAACGGGGGTTATATTGTCTAA
TTCTAGTTTGGATATTATTTTACATGATACTTATTATGTAGTTAGGCATT
TTCATTATGTTTTAAGGTTGGGGGCTGTTTTTGGTATTTTTACTGGTATT
AGTCTTTGATGAGGGTTTATGACTGGTTGTGTTTATAATAAGTTGTATAT
AGTGGTGATGTTTTTTTTGATGTTTTTGGGTGTGAATTTGACTTTTTTTC
CTTTGCATTTTGCTGGTTTACATGGTTATCCTCGTAAGTATTTAGATTAT
CCTGATGTTTATTCAGTTTGAAATGTTATTTCTTCTTTTGGGTCTTTAAT
TAGTGTTTTTGCTTTATTTATATTTATTTTTTTGTTGTTGGAGTCTTTTT
TTAGATATCGTTTGTTGTTACAGGATAATTATTATAATAGAAGTCCTGAG
TATAGATATAGAAGTTATGTTTTTGGTCATAGTTATCAGTCAGAAGTTTA
TTTTAGAAGGAGGAGTTTAAAGCGTTAGAACTTTTAGTATAATGTT--AT
GTATTTTTAATTGCAAATTAAAAGGTAAAGGGTTTTGTGATAAGATAGGA
TAAGATAGTCTGAGAGGTTCATATCCTTTAGGTGTTTT-CTCTTGTTGTT
CAGGAAAGATTTAGTATAGG--AGTATAAATTATTGTCAATAATTAGGGT
AA-ATCTTTGGATTCTTTAGTATAAAAATAGTATAATTGATTTCCAATCA
GTTGGTTTTAAGAGTTATTGAATTATTTTCAAGGTTATAATTTGGGTTTT
TCAGGTAGTGTTTTTAGTATTTATATAGATTGGTTTCATGGATTTAATTG
TAGTTTGTTGCTAGGAATTTTAGTTTTTGTAACTTTACTTTTTTGTTTGT
TGATTTTTGGTGGATTTTTTTTTAAGTATAAGGAGATGGAATATCAATTT
GGGGAGTTGTTGTGTAGTATTTTTCCAACGTTGGTTTTGTTGATGCAGAT
GGTTCCTTCTTTGAGGATTTTGTATTATTATGGTTTGATAAATCTTGATA
GGAATTTGACAGTTAAGGTTGTTGGTCATCAATGATATTGAAGTTATGAA
TTTGGAGATATTCCTGGTTTGGAGTTTGATTCTTATATAAAGTCTTTAGA
TCAGTTGGATTTGGGAGAACCTCGTTTATTGGAGGTGGATAATCGTTGTG
TTTTACCTGAGGGTATTAATCTTCGTTTTTGTATTACATCTGCTGATGTA
ATTCATTCTTGGGCTTTGCCGAGAATGTCTTTAAAGTTGGATGCTATGAG
AGGGATTTTAAGAATTTTAAGATATAGATTTCCGAATTTGGGAATTTTTT
ATGGGCAATGTTCTGAGATTTGTGGTGCTAATCATAGGTTTATACCTATT
GCTATTGAAGTGACTTTGTTAGAAAATTTTAAGGATTGATGTAATATTAA
TTTAGATTAGCTTAATAGTTTAATTTAAAATTTTTATTTGTGGTGTAAGA
GATTTTTAGGCTTTATTTTAATATTTTTTAAATTTTGATATTGCATATCG
TTTAAAGAAAATTTTATAGG-AATAAAAAATAGAAAAAGAAAGTAGAAGA
TTAATTTATTTTATTGTTTCAAAATAAGAATTATTAATTTTAGTGTTGAA
AAGTCGCTTTTTTTGATATCTGTTTTGTTGTTTAATATTAGAAATTTATA
TTATATGGA-AAAATTTTTGGATTAAATAGAATTTGAAGTTTTTTTATTA
TTAGTTTTATAACTGTTGTTTTTTTTT-ATTAAGTGTTTTTTTTTTTGTT
TAATAGATTTTTATTAAATTTATAATTTTGAAATTAGTAATTTTT-GGTA
AGTAGTTGTTTGTTTAAATATAAGTTTTGAAATTGAAATTCAATCAAATG
TTTTTTAAAGACTTAGACTTTTTAATAAAGTTGGCTTCTGCCCGGTGAGT
TTTTTAACGGCAGTCTTAGCGTGAGGACATTAAGGTAGCAAAATAATTTG
TGCTTTTATTGGGTTCTAGTATGAATGAAGTTATTGGTTGATTTTTTATT
TTTTTTTTTTATGAATTTAGGTAGGTATAAGAATGTACTTGTACAGTTTT
ACAAAGATAAGTCTTTGGAAATTCTTTTTTGATATTTATAGTGTTTTTGT
TATATTATTAAAAAATTTTCTAGGGTAGAATATTATATATTTTGAAGAAC
TAAAGGTAAGTTTAGGAATTACTCCAGAGTTAACAGAAAATCATACTTAA
TCTAGTTCTTATAGTAGAGTAAGTTTTACATCGATGTTGTATTTAAGTAT
ATTAAGGAGGAGAAGATTTAATTTTTAAGACTGTTCTTCTTTTAATTAAT
TTAACGTGATATTAGTTTAATTCATCGTGAGATAGAATTGTTTATCTTGA
TAATTGTTTTTAATTAGTCTTATTAGTACGAAAGGAATGTTGTGAAAAGT
TTGAAACTTTTT--TGATCGGTTGTTCATTGTTTTCTTTTTTTATGGTTG
TATTAATTACTTTTTTGTTAATTTTGTTGTTGTATATGGTATGTTTTTTG
ATGAGATTGAAGGAGAATAGTTTAAATAAAGTTAATTCCTTTGAAAGTGG
TTTTTTGAGACTGGTAAAAGTTCAGAATTCTTTTAGGATTCATTTTTTTG
TTTTAATATTGATGTTTGTTATTTTTGATTTAGAGATTGTGATATTTTTG
GGGTTGTTGGTGGTTGATGTTTCTTCGGTGGTTAGTTTTTTTATGTTATT
TTTGTTTGTTTTGGGGGGTTTTTATATGGAATGATTTTTTGGTAAGTTGA
TTTGGGTTGTGTAGAGATAGATTTTTTGGTTTTTTTGATGGTTTTTTTTT
TATTGATATTGTTGTTGATTTTGATTTTTATGCCTAATTTTATGTTGTTA
TTAAATTTGTTGGAGTGGGATTTTGTTGGGTTGAAGTTTAGTTTTTTTTT
TAATAGATTGATTTTTTCTGTTATTTTGTTGGTGATTACTTTGAGAGTGG
TTTTGTTTAGTAGTTATTATTTAAATGGTGAATTGAATTTTGTTTATTAT
ATGTTGATGTTGATGTTGTTTGTTGGTTCTATGTTTATATTAAATTTTAG
GAATAGGGTTTTTACTATAATAGTAAGTTGGGATTTATTAGGTATTTCTA
GTTTTTTTTTAGTTTTATTTTATAGAAATTGGGATAGAAATTCTGGTGCT
ATGAATACGGCTTTAACAAATCGTGTGGGTGATTATTTTATTTTTTGTTT
TTTTAGTTCTTCATTGTTTAGGAGATATTATTTTTTTTCTTTTAGATTTT
TTGTAGGTAGTGGTTTATTGTTGTTGGTTTTTGCTTCTTTTACTAAAAGG
GCTCAATATCCTTTTAGTAGTTGGTTACCAAAGGCGATGAGTGCCCCTAC
TCCTGTGAGCTCTTTGGTTCACAGTAGGACATTGGTGACTGCTGGTTTGA
TTTTATTGATAAATTTTGATTTAATAATTAATAATTTTTTTGTTATGTTG
TTTTTGTTATTGATTGGTTTATTTACGATGTTTTTTTCGAGTATTATAGC
TTTGTTTGAGGAAGATATGAAAAAGGTAGTGGCTTTGAGAACTTTATCGC
AAATGGGTTTTATGATGTTTACTTTGGGAATGGGGTTGCATTTTATTTCT
TTGTTACATTTATTGAGGCATGCTTTGTTTAAAAGTTGTTTGTTTATGCA
GGTAGGTTATTTGATTCATAGAAATTTTGGACAACAGGATAGTCGTTTTT
ATGGTAATAATGGGGAATTGATTATGTTTGTTCAGTTGCAAATGATGATT
ACGTTATTTTGTTTGTGTGGTTTATTTTTTACTAGGGGTATAGTAAGTAA
GGATTTGATTTTAGAATTATTTTTTTTTAATAGTTATTATATGATGTTGG
GTTTGTTTTTTTTAATTTCTGTTTTTTTGACTTTTGGTTATAGTTATCGT
TTGTGGAAAAGTTTGTTTCTTAGATTTTCTAAAGTATTGATAGAAGTTGG
TAGAAGTTTGTTAATGAATTATTTGAGTTTGTGTTTGATTGTATTTTCTG
TAATTTTTATATATTGGATGGGTGTGAATTTGTTGTGTTTGCCTAGGTTT
TTTTTATATATGGATATGTATATACCATTGTTTTATATTTTTTTAATTCT
GATATTTTGTTATTTAGTTGTTAAATTTTTGTTAAAAGAATTAATTTATA
AGTTTTTTGTTGATTATTATGCTAAGATTTTTTCTTTTATAGGATTAAAT
TTTAAGTTTGTTGATTGTGGTTTGACAAGATTGGGTGTTAATGTTTTTTA
TATTTTTAGAATTTTTAGAAAATTGTTTGTTGAAATAATAGGAAGAATAG
GGTATAATAGTATGGTGATTGTAGTTTTTTTTGTTTTTTTAGTTTTGTGG
GGTCTTAGTTT-AAGTATAAATATATGATTTGCATTTGTAAGATTTAGAT
TCTAAATGAGGGAATTTGGGATTTTGT-----------------------
AGAATTA----TAGTATATTATATTATATATATATGATATTATATAAAAT
TTATATAAATTTTATATAATATTTTATAAAAAAATGAACAAAA-GTTCAA
TATATCACTTGAATCTTTATATATTTTAAAAGTCTATAAAGTTTCACTTA
GAA-GAAACTTTTTATAA-GACTTGAGAATAAAGATTCAGGTGTATATAT
TATATATATAATAAACAGTATATAGTTTATTATAAAATGTAGTGTTTGGG
TTGCTGAGATTT-GTTACTGAG----GTTGAATTTGTAGTTTATTAAGAA
TAATTCATTTACAATGAATAGGTAAGGAGTTCTGTGAGTTTTATGTTATT
ATTATCTTTGTTTTTTAGTGTGATGAGTTATATGAATAATGATCCAATTA
AAAGGAGTTTTTTTTTGATTTTTTCAATGTTGTTTTGTATGCCTGTGATG
TCTTTTGTGGGATATGTATGATATTCTTATTTTGTTTGTATGCTTTTTTT
GAGTGGGATTTTTGTGATTTTAGTTTATTTTTCTAGTTTGTCGAGTTTTT
TAGAATTTGGTGTTTATTTTTGATTTGTGGGGTTGATTTTAACTTTGTTG
TGTTTTAATTTGTTTGAAGGTTTTTTTTTTGTTGGTTTTAGGGGGTTAAC
TGTTTTTTATTATGAGTTGAATTTTTTTTTGTTGTTTTATTTGGTTGTTG
TTCTTTTGTTTTTTATAAGATTTGTTAGTTATTATTTAAGTTTTTCTGGG
GCTTTACGAAGAGTTTAGATTATTTTTTTTTTTGTTAGATTGTTAATGTT
GATTTTTAAGTGGTATCGTTTTATTTTTGTTTTGATTTCTTTAGAATTTT
TAATGATGAGGGTTTTTGTGAAGTTTTTTGAGGTTTTTAATGGGATGATG
TTTTTTTTTTTTATGTGTCATTCGGTGGTTTCTAGGATTTCGGGTGTTGT
AATTATGGTTGGTGGTGTGAAGTTTTATGGGAGTGATTTGAGAGTTTTTT
GTAGATTTAAGTTAAGTGAAACTATTAATTTTCAAAATTAAAAATGGTTA
GTCTATAT-GAGATAATAGTATAA------TTTGTATATTTTATTTTCAA
TAAAATGGTTTTGAATATCTT-----GTAAGGGTTTCTTTTATGGATTTT
AAATTTGATTATGGTTTGTTAATGGTTAAAATGTTATTATTTAAATTTAA
TTTGTTAAGTGGGCAATATTATTTTACCCCGGCAATTAATTGTTTGTATA
ATATTAGTTCCAGAATAATCGGCTATACTAATGAAATTTAATCTTTATTT
TTGTTGTGGCATGAAATTTTTTTTGTTGGTTTTATGAATTTTAGGTAAAA
TTAAAATTTGTATTTAGAGGTTTTTATGTCATTAAGATTTT-GGAGGCGA
ATTAGATTAGTACCTAATTAGTGAAAAATTAAATGTTCAGGAGTAAAGTG
GTATTTAAACTGAGAGAATATTGGCAGATTTTCTAAATTATCTTTGGAGG
TTGAGTGATAATTGAGAACCCTCATTAACTACTTGATTTTTTGGCTTATG
TATGATCGTTTATTTTAAGCTTAAGGTTTAGGATTTTAGGTTT----TTG
GCTGTAAAAATAGATATATATTTAGTTTATGATTAAGTTAATTTGACCTA
CAATATTTTGAATTGTG--GATTATTAAATTAGTATTAGTATGAAATTGT
AAAAGACAGTAAGAAAGTTTTTATATCTTTTTGAAGAGTATTTAGAAATG
GTACAAATCATCCATCAATTGTCCACAGGGGAGTAAGTTGTAGTAAAGTA
GATTTAGGGGAACCTGAATCTAATATTAAACTATTTTAGAGTGTTTTGAA
AACACTTTATAAGGATTTTTCCTTTTGGTTTTAGGAGTTAGTTTAAATTG
AGAATTATTGATTGTTGATCAGGAGGTTT---ACTCTTAGTT-ATAAGAA
TTTATTTTAATTGTTAAAATATTAGATTGTAAATCTAAAGATTTAGTTAT
TCTTGTTGATGATGTTTTTTTTTATGATTTTTTTAATAATGATTTTTATT
TTGCAGTCTGTAGCTTTTATTACTTTATATGAGCGTCATTTATTAGGAAG
TAGACAAATTCGACTAGGTCCTATTAAAGTGAGTTTTATAGGAGTTTTGC
AGGCGTTGTTAGATGGAATTAAATTGTTGAAGAAGGAACAGATCTTGCCT
CTGTTTACTTCTGATTTGGTATTTTTATTGGTGCCGGGTTTATCTTTTGT
TTTGATGTATTTGGAGTGATTTTTGTTACCATATTTTTATAGTTTTTTGA
GGTTGGAGTATTCTTTGTTGTTTTTTTTGTGCTTGTTGGGTTTTAGAGTT
TATTCGATCATAATTAGTGGTTATATTAGTAAGTCTAAGTATAGGATGAT
CGGGGCTTTGCGAGCGAGAAGTCAAAGGGTTTCTTATGAAATTGCTTTTT
CTATTTATTTATTATCTGTTATGTTTGTATTGGGTTTGTTGATGTTTAAG
GAAGGTTTTGAATTATTAATGTTATTTATGTATTTTCCTTTTTTGATTAT
ATTAATTGCTGAGTTGAATCGGGCTCCTTTTGATTTTGCCGAGGGGGAAA
GAGAATTGGTGAGAGGATATAATGTGGAGTTTGGAAGGGTGGCTTTTGTT
TTGTTGTTTTTGAGAGAATATGGGAGTTTGATTTTTTTTTGTGTTTTATA
TTCTGTTTTGTTTTTTGGTTTTTCTTTGTTGATGGTTTATTTTATGTTTT
CTTTGATGATTTTTGTTCGTAGATCTTATCCACGTTATCGTTATGATTTA
ATGATGAAGATGTTTTGATTTAAATTTTTACCAGTTTCTTTGATTTATTT
GTTTTTTTTTTTTGTTGTTGGTTTGTTGTAGGAATTAATCAGGTTTTTTT
GTTAGATGTGTTTTTGTTGGTTTTTTTATTGCAATATGTTTTTTATTTTG
AGGAGGGGATATTAAGTGGATTTTTTAAAAATTTTTTGTTTGTATTATTA
AATGTTTTTAGTTATGGTTTGAATTATTCTATGAGCTATATGATTTCTTT
TTTTACTTTTATTGTTTTGTTATTATTTTGTTTTGGTGGTTATTTTTCAT
ATTCTTTTTGTGTTTGTGGTATGCTGGAGTTTACTTTATTGTATGCTTTG
ATGGCTTGATTGACTACGGTTTTAGTTATGATTTCAAGAATGAAGGTTTC
TGTTTATTTAAGTAAATCTGGAGATAAATTTTTGAAAACTTTTAGAATAT
TGATAGTAGAGGTGGTTAGGGAATTGTCTCGTCCTATGGCCTTAACTATT
CGTTTAACAGTTAATGTGATGGTGGGTCATTTAATTGTAGGTTTTTTGTA
TATAAGGATTGAGGGAGTGTTAGGTGATGGTTATGTTTGGTTAATGGTTT
TAGCTATTATGATGGAGTGTTTTGTTTTTTTTATTCAAAGTTATATTTTT
TCTCGTTTGATTTATTTGTATTTAAATGAATAGTAGGGTGTTAACTTAAG
TTTAAAGTGTTAGATTTTTAATCTAAAAATGTTGTTCACATCTTGGTTAA
TATAGCATAAGAAATGTGTTTGTTTTAAGAGCAAAAGATA-TAATATTAA
CTAATGAGTTGTTTAAGTCTTCTAAACTTATATTAGGTGTTCCTGCTCGT
TATTGTATATGTTTTTTTTTTTTATGGTTTTAATGATGAGTATATTTGTT
TTGTTAGTAGATAATATTTTTTTTTGATGAAGGGTTTTTTTGATTATGAC
TTTGTTGATTGTTTTTATAAATAAGAAATTTTTAAGATATAGAAGAATTT
TTAATTATTTTGTTTTGCAGGAAAGTCTTGGTTTAGTTTTTTTATTATTA
TATTTTGGTGGTTTTTTGCCTATGTTGATTATGATATTTAAGATTGGGAT
GGCTCCTTTTCATTTTTGGTTGTTTAAGGTTATTGAGGGCATGTTTGGTT
TTAATTTGGTATGATTTTTAACAATTCATAAGTTGCCTTTCTTATTGGTT
TTTTTGCAATTGTTTTATTTAAATATAGTTTATTTTTTGTTAATTGGTCT
ATTGGTGTGTTTGTTTCAATTGTTTGTGTTAAAGTCTTTTAAGAAGTTAT
TGTTGATTTCTACTGTTGAATCTTTTAGGTGGGTTGTATTGGGTTTAGTG
ATGTCTTTTTTTAATGTATTGTATTTGTTTTTTTATTATTTAATTTTGAT
AATATTTTTGATTTATAAATTTGATAAGAATGAAGGTTTGTTGGGT---T
TTAGCTGGGAATTGGTGTTGGTATTTATGAATATACCTTTTAGAGTTGGT
TTTTTTGTTAAAATTATTTTATTGATGGAGTTTTTGAAGAGTTTTGGTAT
TTATGTGATTGTAATTATATTTTTAATGTTTTTAAGAGTTTTATCTTTAA
GTTTTTGGTTGGTTATTTTAAGGGTTAAAAATTTGTTATTTAGAAAGTAT
AGAGTTGTAGGTATGATTTATAGTTTTCCTTTAATAATAGTGGTGTTATT
ATAGAAAA-GTTGTTTTCATCTTTAGTAAATATTTATTATGTTATCTTGA
TAAGGTAGAGTTTTTT-AGGTGAAGAATGTTAAATAGATAGTCTATGTTT
GATTACGGTTCAGAAAGGTGAACATTTTT--GTAATTTAGTTTAGTAAGA
ATTTTTATTTTTGGTGTAAAGGGGGGTTAGTTACAGATTCTTTTAGTTTA
A--TTATAAAATGTGACTTTGAAGAGGTTAAGATGAAGAGAATGTTGAAT
AGACAGAATTTTAAGAGTTTTTTTAGTTCTTTAGTGGTTACTTTGCCCAG
GAGAAAGAGGTTAACTTTGGGTTGAAATTATGGTAGAATGTTGGGAATAA
TTTTAGTTTTTCAGTTGTTAACTGGACTATTTTTATCTTTTTATTATGTT
GCGGATGGTTTAGTGGCTTTTAGTTCGGTTCAGTATATTATATCTGATGT
TAATTTGGGTTGGTTATTTCGAATTTTTCATTTTAATGGGGCGAGTTTGT
TTTTTATTTTTTTGTATTTGCATATTTTTAAGGGTTTGTTTATAGTTAGT
TATCGGTTAAAAAAAGTTTGAGGTACGGGTTTATTGATTTTTTTGTTGAT
TATGATAGAGGCTTTTATGGGTTATGTTTTAGTTTGGGCTCAAATAAGAT
TTTGAGCTGCGGTTGTAATTACTAGGTTGTTGAGTGTTGTTCCTGTTTGA
GGCCAACTGATTGTGATGTGAATTTGAAGAGGTTTTGGAGTAACAAGGTC
AACTTTAAAGTTTTTTTTTGTTTTGCATTTTTTGTTACCTTGATTATTAT
TAGTTTTGGTTATAGTGCATATGATTTTTTTGCATAGTACCGGTAGAACT
TCTAGTTTGTATTGTCATGGTGATTATGATAAAATTAGTTTTGGTCCTTA
TTATTGGAATAAGGACTTTTATAATTTGTTAGTTTTTTTTGTTTTTTTTT
TGTTAGTTCTATTGAAACCTTTTTATTTAGGAGATCCTGAAATGTTTGTT
GAGGCTGACCCCATGATGAGTCCAGTGCATATTGTCCCAGAATGGTATTT
TTTGTTTGCTTATGCTATTTTGCGGGCTATTCCTAATAAGGTTATGGGTG
TTGTAGCTTCGTTGATAAGAATTTTGTTATTTTATTTTTTTTTACTGGTT
AGTAATTATACGTCTTGTTTGGTAAATTTGAATAAGTTTTTAGTTTTTAT
ATTTATTGTGGTTTCTGTAATGTTAAGTTGATTGGGTCAGTGTTTGGTAG
AGTACCCTTATTACGTTTTGAGTTTGGTTTTTTCTTTAATATATTTTTTT
TTGGTTTTTTTAATATTATTTGTTTATTGGTTTAGAAAGAATTTGTTTTT
TTAACACAAATAGTATAGTATGTATATTGAATTTAGGTTTTAAAGGAATA
ATTTGTGTTTTGTATCATAATTTTCATATTTTAAGATTATCTAGTTATGC
TTTTTATTTATTTTTTAGAGCTTTAGGTGTTACTAGTTCTTTGGTTTTGT
TTTTTAAGTTTGGGGTGTATTTGCCTTTTTTACTTAGATTGTTGGTATTG
TTATTTGTTTCTTTTTTATGGGGTAAAGATGTTTCTCTAGAAGGTTTAAG
GGGGTATCATAATTTTTTTGTTATTGGGGGGTTTAAGTTTGGTGTAATGT
TGTTTATTTTTAGTGAGGTTATATTTTTTTTTGGAATTTTTTGGGTGTTT
TTTGATTCTGCTTTAGTACCTGTTCATGAGTTAGGAGGTGATTGATCATC
ATATGGATTATTAATGGTTAATCCTTTTGGGGTGCCATTATTGAATACTA
TTATTTTGTTGAGTAGGGGGGTTAGAGTTACTTGAGCTCATTATAGTTTG
TTGAGTAATAAGAGATGTTTAAGTAGAATAGTATTAACTTGTTTGTTGGC
TTTTTATTTTACTTTAGTCCAGTTAATGGAGTATAGAGAAGCTAGATTTT
CTATTTCTGATGGTATTTATGGTAGAATTTTTTATTTGTCTACTGGCTTT
CATGGTTTGCATGTTTTGTGTGGTGGGTTGTTTTTATTTTTTAATTTATT
GCGTTTAGTGAAGTGTCATTTTAATTATAATCATCATTTGGGTTTGGAGT
TCGGAATTTTGTATTGGCATTTTGTAGATGTAGTGTGATTATTTTTGTTT
GTGTTTGTTTATTGGTGATCTTATTGCTAGAATAGTTTAAGTTTAAGAAT
TTTTAATTTGTAATTAAAAGGTTTTGGCTAGTTTTGATAAGAGTTTTATT
ATTTGGTTTTGTTATACTTTTTTATCCTTATTTATTTTTCTTTGTTTTTA
TCTTTGTTAGTTTATTAATAATAAATAGAATTTCATGAATGGGTTTATTT
ATTTATGTGGATTCTAATGTGTTTGTTTTGTTAGTTTTAATGATGGTTTT
TATTTATGGGGTGGTAGTAATTAGGGAGTTTAGTAGGAGTCTTAAGTATT
TGAGTATGATATTAATTATATTTTGTTATTTATTTTTTGTTTCTAGAAAT
ATAATGATGTTATATATGTTTTTTGAATTGTCGATATTCCCTATTTTGGT
GATGATTTTAGGTTTTGGCTCGCAAATTGAGAAAATTGGGTCTAGGTATT
ATTTGTTGTTTTATACTACTTTTTGTTCTTTACCTTTTTTATATGTTTAT
TTTAAAAGGGTTTTTTATTTTAGTTATAATTATTTTGATTTTTTTTTATC
TTGAGAGATAATGTTTATTTTATCTTTAAGTTTTATGGTTAAGTTTCCTG
TTTATTTTTTGCACTTATGATTGCCTAAAGCTCATGTTGAAGCTCCGACT
ACGGCTAGAATATTGTTAGCTGGATTGTTATTAAAGTTGGGTACAGTGGG
GTTTTTACGGATTTTAGGTTCTATAAATTTTTCGTATAATAATTTTTGGT
TATTTTTATCATTGTTGGGGATGGTTTTGTCTGCTTTTAGATGTTTGTTT
CAAAGGGATTCTAAATCTTTAGCTGCTTATTCTTCTGTTACCCATATAAG
ATTTTTATTGTTGGCAATGAGGGTTTTGTTTATTAGGGGTAAAGTGGCAA
GAATTTTGATGATATTGGCACATGGTTACACATCAACTTTAATGTTTTAT
TTGATTGGGGAGTTTTTTCATGTTAGATCAAGACGAATAATGTATTTTTT
GAATGGGTTGTTGGGATCTAGTATAATTTATGGGTTGGTTTTTTTTTTAG
TATTTTTGTCTAATAGGGGGGTCCCACCTTCTTTATCCTTTTTTTCGGAA
TTTATAATTATTGTTAATGCTATTTTGTTGAGTAAGATTTTTTTTTTATT
GGTTTTAGTTTATTTTATAGTATCATTTTATTATAGTGTTTATTTAATTG
TTTGTTGTAGTATGGGTGAGAAATTTTTGGGTTTGTTAAATTTTAAAGTG
GGTTATAGTGTTCCTATGGTGATTATAATGTTTAATGTTTTTTGGTTGTC
TTTGATATATTAGCCTCTAAATTT-AGAGTTTTTGTTTTTATAAGAGTGA
AATTTTGATTGGAAGAAAAATTCTCTTAC
>KT186242_Angiostrongylus_cantonensis_malaysiensis_Thailand
ATTAATATATATAAAAAATATCAAGGTGGTTTGTTAGTTTGATTAGAGAG
TTCTAATCATAAGGATATTGGTACTCTTTATTTTTTGTTTGGATTTTGGT
CGGGTATGTTAGGTACTGCATTATCTTTGATTATTCGTTTGGAATTATCT
AAACCAGGGATGTTGTTATCTAATGGGCAATTGTATAATTCGATTATTAC
GGCGCATGCTTTTTTGATGATTTTTTTTATAGTAATACCAAGTATGATTG
GAGGATTTGGTAATTGAATGTTGCCTTTAATGTTGGGGGCTCCTGATATG
AGTTTTCCTCGTTTAAATAATTTGAGTTTTTGATTATTGCCAACTTCGAT
GTTTTTGATTTTGGATTCTTGTTTTGTTGATATAGGTTGTGGTACTAGAT
GAACTGTTTATCCGCCTTTGAGAAGTTTAGGTCATCCTGGTAGAAGAGTG
GATTTAGCGATTTTTAGTTTACATTGTGCTGGATTGAGTTCTATTTTGGG
AGGTATTAATTTTATATGTACAACTAAGAATATACGAAGGAGTTCAATTT
CTTTGGAGCATATGAGTTTATTTGTTTGATCTATTTTTGTAACTGTTTTT
TTGTTGGTGTTGTCTTTACCTGTATTAGCAGGGGCTATTACTATATTATT
AACGGATCGTAATTTGAATACTTCTTTTTTTGATCCTAGTTCTGGAGGTA
ATCCTTTAATTTATCAACACTTATTTTGATTTTTTGGTCATCCAGAGGTT
TATGTCTTAATTTTGCCTGCATTTGGAATTGTTAGGCAATCTACTTTGTA
TTTAACGGGTAAAAAAGAAGTTTTTGGTTATTTAGGTATAGTTTATGCTA
TTTTAAGTATTGGTTTAATTGGTTGTGTAGTGTGGGCTCATCATATATAT
ACAGTAGGTATAGATTTAGATTCTCGTGCTTATTTTACTGCGGCTACGAT
GGTTATTGCTGTTCCTACAGGGGTAAAGGTGTTTAGATGATTAGCAACTT
TGTTTGGTATAAAAATGTTATTTCAGCCTATTTTGTTGTGGGTTTTAGGT
TTCATTTTTTTATTTACTATTGGGGGTTTGACTGGGGTTATATTGTCTAA
TTCTAGTTTAGATATTATTTTACATGATACTTATTATGTAGTTAGGCATT
TTCATTATGTTTTGAGGTTAGGGGCTGTTTTTGGTATTTTTACTGGTATT
AGTCTTTGATGAAGTTTTATGACTGGTTACGTATATAATAAGTTATATAT
AGTAGTGATATTTTTTTTGATGTTTTTGGGTGTGAATTTGACTTTTTTTC
CTTTGCATTTTGCTGGTTTGCACGGGTATCCACGTAAGTATTTAGATTAT
CCTGATGTTTATTCGGTTTGAAATGTTATTTCTTCTTTTGGGTCTTTAGT
TAGTGTTTTTGCTTTGTTTATATTTATTTTTTTGTTATTAGAATCTTTTT
TTAGGTATCGCTTGGTTTTAATGGATAATTATTATAATAGAAGTCCTGAG
TATAGATATAGGAGTTATGTTTTTGGTCATAGTTATCAGTCAGAAGTTTA
TTTTAGAAGAAGAATTTTGAAATATTAAAACTTTTAGTATATTTTTTTAT
GTATTTTTAATTGCAAATTAGAAGGTTGAAAAGTTT-TAATAAGATAGGA
TAAGTTAGTCTGAAAGGTTCATATCCTTTAGGTGTTTT-CTCTTGTTATT
----AAAGATTTAGTATAGATAAGTATAATTTATTGTCAATAATTAGGGT
GGGATCTTTGGATCTTTTAGTATAAAATTAGTATGATTGATTTCCAATCA
ATTGGTTT-AAGGGTTATTGAATTATTTTCAGGGTTATAATTTGGGTTTT
TCGGGTAGTATTTTTAGTATTTATATGGATTGGTTTCATAGATTTAATTG
TAGTTTATTATTAGGAATTTTAGTGTTTGTAACTTTACTTTTTTTTTTGT
TGATTTTTGGTGGATTTTTCTTTAAATATAAGGAAATGGAATATCAGTTT
GGGGAATTGTTGTGTAGTATTTTTCCTACATTGGTGTTATTGATGCAGAT
AGTTCCTTCTTTGAGGATCTTATATTATTATGGTTTAATGAATCTTGATA
GTAATTTAACGATTAAAGTCGTAGGTCATCAGTGGTATTGAAGTTATGAG
TTTGGGGATATTCCTGGTTTGGAATTTGATTCTTATATAAAATCTTTGGA
TCAACTAGATTTGGGAGAGCCTCGTTTGTTAGAAGTAGATAATCGTTGTG
TTTTACCGGAGGGAATTAATTTGCGTTTTTGTATTACGTCTGCTGATGTG
ATTCATTCTTGGGCTTTACCTAGTATATCATTAAAGTTGGATGCTATGAG
TGGGATTTTAAGAATTTTAAGATATAGATTTCCTAGTTTGGGAATTTTTT
ATGGACAATGTTCTGAGATTTGTGGTGCTAATCATAGATTTATGCCGATT
GCTGTCGAGGTGACTTTGTTAGAGAATTTTAAGGATTGATGTAGTATTAA
TTTAGATTAGCTTAATAGTTTAATT-AAAATTTTTATTTGTGATGTAAAA
GATTTTTGAGCTTTGATTGTAT-TTGTTTAAATTTTGGTATTGCATATCA
CTTGAAGAGAATTTTATGGTTAATAAAAAATAGAAAAAAAAAGTAGAAAA
TTAATTTGTTTTATTGTTTCAAAATAAAAAGTATTAATTTTAGTGTTGAA
AAGTCGCTTTTTTTGATATCTGTGTGTTTATTTAATATTAGAAATTTATA
TTGAGTTGTTGGAAATTTTAGATTAATTAGAATTTGAAGTTTTTTTAGTA
TTAGTTTTATAACTGTTATTTTGATGTTATAGTGTGATTTTCTTTT-GTT
TAATAAGTTTTTATTAAATTTATAATTTTAGGATTAGTAGTTTTATTA-A
TTTAGTGAGTTTATTAAATATAAATTTTGAAATTGAAATTCAATCAAATG
TTTTTTAAAGACTTAGGCTTTTGAATAAAGTTGGCTTCTGCCCGGTGAAT
TTTT-AACGGCAGTCTTAGCGTGAGGACATTAAGGTAGCAAAATAATTTG
TGCTTTTATTGAGTTCCAGTATGAATGAAGTTATTGGTTGATTTTTTATT
TGTTTTTTTTATGAATTTAAGTAAGTATAAGAATGTGCTTTTACAATTAT
GCAAAGATAAGTCTTCGGAAATTCTTTTTTAATATT----ATAGATTTGT
TATATTATTAAAAA-TTTTCTAGGGTAGAATATTATATATTTTAAAGGAC
TATAATTAAACTGAGGAATTACTCCGGAGTTAACAGAAAATCATACTAGA
TCTAGTTCTTATAGTATAGTAAGTTTTACATCGATGTTGTATTTAAATAT
ATTAAGGGGGAGAAGATTTAATTTTTAAGACTGTTCTTCTTTTAATTAAT
TTAACGTGATATTAGTTTAATTCATCGTGAGATAGAATTGTTTATCTTGA
TAATTGTTAATAATTAATTTTATTAGTACGAAAGGAATATTATAAGAGGT
TTAAAACTTTTTGAGCA--TAGGGTTCATTGTTTTCTTTTTTTATGGTTG
TTTTGATTACCTTTTTTTTGATTTTGTTATTGTATATGATGTGTTTTTTG
ATAAGATTAAAGGAGAGTGATTTGAGTAAGGTTAATTCTTTTGAAAGTGG
TTTTTTAGGTTTAGTGAAGATTCAAAATTCTTTTAGAATTCATTTTTTTG
TATTAATATTGATGTTTGTTATTTTTGATTTAGAAATTGTAATATTTTTG
GGGTTATTATTGGTTGATGTTTCTGCGATAGTTAGTTTTTTTATGTTATT
TTTGTTTATTGTGGGTGGGTTTTATATAGAGTGATTTTATGGTAAATTAG
TATGAGTAGTATAAA-ATAGATTTTTTGGTTTTTTTGATAGTAATTTTTT
TATTAATATTGTTAATAATTTTGATTTTTTTGCCTAATTTAAGGTTATTT
TTTAGTTTATTGGAGTGAGATTTTGTTAGTTTGAAATTTAGTTTTTTTTT
TAATAGATTGATTTTTTCTATTATTTTATTGTTAATTACTTTAAGAGTAG
TTTTATTTAGTAGTTATTATTTAAATAGGGAATTAAATTTTGTTTATTAT
ATGGTTATATTAATGTTGTTTGTTGGTTCAATATTTATGCTTAATTTTAG
TAATAGTGTGTTTACTATGATAGTAAGGTGAGATTTATTGGGTATTTCTA
GTTTTTTTTTGGTTTTGTTTTATAGAAATTGAGATAGAAATTCTGGTGCT
ATAAATACAGCGTTAACGAATCGTTTGGGAGATTACTTTGTTTTTTGTTT
TTTTAGTTCATCATTGTTTAGGAGGTATTATTTTTTTTCTTTTAGATTTT
TTGTAGGTAGAAGTTTATTACTGTTGGTTTTTGCTTCTTTTACTAAGAGA
GCTCAGTATCCTTTTAGAAGGTGATTGCCAAAAGCGATGAGTGCTCCTAC
TCCTGTGAGTTCTTTGGTTCATAGTAGAACATTGGTAACTGCTGGTTTGA
TTTTGTTAATAAATTTTGATTTGATAATCAATAATTTTATTATTATGTTT
TTTTTATTGGTAGTTGGTTTATTTACAATGTTTTTTTCTAGTATTGTGGC
TTTGATTGAGGAGGATATAAAAAAAGTAGTAGCTTTGAGAACTTTATCAC
AGATGGGTTTTATGATGTTTACTTTAGGGATAGGTTTACATTTTATTTCT
TTATTACATTTGTTAAGACATGCATTATTTAAGAGTTGTTTATTTATACA
GATAGGGTATTTAATTCATAGAAATTTTAGACAGCAAGATGGTCGTTTTT
ATGGAAATAATGGTAGGTTGTTGATGTTTGTTCAATTGCAGATAATAGTT
ACTTTATTTTGTTTATGTGGTTTATTTTTTACTAGAGGTATAGTAAGGAA
AGATTTGATTTTGGAATTATTTTTTTTTAATAGATATTATATATTGTTGG
GTTTATTTTTTGTTTTTTCAGTTTTTTTAACTTTTGGTTATAGATATCGT
CTATGAAAAAGTTTTTTTTTTAGATTTTCTAAAGTGGTGATAAATTTTAA
TAGAAGTTTAGTAATGAATTATTTAAGTTTGGTTTTAATTCTATTTTCTG
TAGTTTTTATGTATTGAATAGGTGTGAATTTGTTGTGTTTACCGAGATTT
TTTTTATATGTGGATATATATATACCATTGTTATATATTTTTTTGGTTTT
AATATTTTGTTATTTGGTTATTAAAGTTTTATTAAAAGAATTATTTTATA
AGTTTTTTGTTGATTATTATACTAAAATTTTTTCTTTAGTAGGCTTAAAT
TTTAAATTTGTTGATTATGGTTTGACAAAATTAGGTTTTAATGTTTTTTA
TGTATTTAGAATTTTTAGAAAATTATTTGTTGAAATAATAGGTAGAATAG
GGTACAATAGTTTAGTAATTGTGGTTTTTTTCATTTTTTTATTTTTGTGG
GATCTTAGTTTTAAAGAGAAATATATGATTTGCATTCATAAGGTTTAGAT
TCTAAATTAAGGTAAAAGATTTTTTGTATTTTTTTTTTTATTTTATTAAT
AATATTTTTAGTTATATAATATATAATATATATAAGATATTATATAAAAT
TAATA--AATTTTATATAATATTTTATAAAAAAATGAACAATA-GTTCCG
TATATTATTTGAATCTTTATATATTTTAAAAGTCTATATAAAGTTCTATT
ATAAGAACTTTTTTATAAAGACTTGAGAATAAAGATTCAAATATATATAC
ATTATATATAATAAACAGTATATAGTTTATTATAAAATTTGGTATTTGGG
TTGCTAGGATT-AGTTACTGAGTTAGGCTGAATTTTTAGTTTATTAAGAA
TGACTCATTTACAATGAGTTGGTATAAAGTTCTGTGGATATGATGTTGAT
TTTTTCTTTGTTCTTTGGTATTATAAGTTATATAAATAGAGATCCTATTA
AAAGAAGTTTTTTTTTAGTTTTTACAATATTGTTTTGTATGCCAATGATG
TCTTTTGTTAGATATGTTTGATATTCTTATTTTGTTTGTATGCTTTTTTT
AAGAGGGATTTTTGTGATTTTGGTTTATTTTTCTAGAATATCAAGTTTTT
TGGAATTGAAGATTTATTTTTGATTTGTGGGATTGGTTATAACTTTGCTG
TGTTTTTGTATGTTTGAGGATTTTTTTTTTTGTAATCTTAGAGGTTTAAC
TGTTTTTTATTATGATTTAAATTTTTTTTTATTATTTTATTTAGTTATTA
TTCTTTTATTTTTTATAAGTTTTGTTAGTTATTATTTAAGTTTTTCTGGG
GCTTTGCGGAGAATTTAAATTATTTTTTTTTTTATTAGATTGTTAATATT
GATTTTTAAGTGGTATCGTTTTATTTTTATTTTGATTTCTCTGGAGTTTT
TGATGATGAGGGTTTTTGTAAAGTTTTTTGAAATTTTTAGTGGTATGATA
TTTTTTTTTTTTATGTGTCATTCGGTAATTTCTAGGATTTTGGGTATTGT
GGTTATGGTTGGTAGTGTTAAATTTTATGGAAGTGATTTAAGGATTTTTT
GTAGATTTAAGTTAAATGAAACTATTAATTTTCAAAATTAAAAATG--TA
ATCTATATAGAGATAGTAGTATAAGGGTTTTATGTATATTTTATTTTCGA
TAAAATGGTT--GAGTATCTT-----GTAAAGATTTCTTTTATGGATTTA
AAGTTTGATTATGGTTTGTTGATAGTTAAAATGTTATTATTTAAGTTTAA
TTTATTAAGTGGGCAATAATATTTTACCACGGCAATTAGTTATTTGTATA
ATATTAGTTCCAGAATAATCGGCTATGCTAGTAAAATTTAAACTTTATTT
TTGTTAGGGCATGAAATTTTATTT-TTGATTTTGTAAATTTTAGGTAAAA
TTAAAATTTATGTTTGGAAATTTTTGTGTCATTAAGACTTT-GAAAGCGA
ATTAGATTAGTACCTAATTAGTAAAAAATTAAATATTCAGGAGTAAAGTG
GTATTTAAACTGAAAGAATATTGGCAGATTTTCTAAATTATCTTTGGAGG
TTGAGTGATAATTGAGAACCCTCATTAACTACTTAATTTTTTGGCTTATG
TATGATCGTTTATTTTAAGCTTAAGGTTTAGGATTATAGGTTTATTATTG
ACTGTAAAAATAGATATATATTTGGTTGATAATTAAGTTAATTTGACCTA
CAATATTTTGAATTATG--GATTATTA-GTTAGTAATAATATGAAATTGT
AAAAGACAGTAAGAAAGTTTTTATGTCTTTCTGAAGAGTATTTAGAGATG
GTACAAATCATCCATCAATTGCCCACAGGGGAGTAAGTTGTAGTAAAGTA
GATTTAGGGGAACCTGAATCTAATATTAAACTAA-TAGGGATGTTTTGAA
AACATCCTAAAAGGAAT-TTCCTTGTAGTTTTGAGAGTTAGTTTAAATTA
AGAATTGTTGATTGTTGATCAGAGGGTATAGTACTCTTAATTGAGAAGAA
TTTATTTTAATAATTAAAATATTAGATTGTAAATCTAAAGATT--ATTGT
TCTTGTTGTTAATGGTTTTTTTAATGATTTTTTTAATGATGATTTTTATT
TTGCAGTCTGTAGCTTTTATTACTTTATATGAGCGTCATTTGTTAGGAAG
TAGTCAAACTCGGTTGGGTCCTACTAAGGTGAGGTTTATAGGAGTTTTAC
AAGCTTTGTTGGATGGTGTTAAGTTGTTGAAGAAGGAGCAGATTTTACCT
ATTTTTACTTCTGATTTGGTATTTTTGATGGTACCGGGTCTTTCTTTTAT
TTTGATGTATTTAGAATGGTTTTTATTGCCTTATATTTATAGTTTTTTAA
GGTTGGAGTATTCTTTGTTATTTTTTTTGTGTTTATTGGGTTTTAGGGTT
TACTCGATTATGATTAGTGGTTATATTAGTAAGTCTAAATATGGGATAAT
TGGTGCTTTACGGGCAAGAAGTCAAAGAGTTTCGTATGAAATTGCTTTTT
CTATTTATTTATTGTCTGTTATATTTGTGTTGGGTTTGTTAATATTTAAA
AACGGGTTTGAGTTGTTGATATTATTTATATATTTGCCTTTTTTGATTAT
GTTAGTTGCTGAATTGAATCGAGCTCCTTTTGATTTTGCTGAAGGAGAAA
GTGAACTAGTAAGAGGATATAATGTGGAGTTTGGGAGGGTAGCTTTTGTT
TTATTGTTTTTGAGGGAGTATGGAAGTTTGATTTTTTTTTGTGTATTATA
TTCTGTTTTGTTTTTTGATTTTTCTTTACTGGTGATTTATTTTATGTTTT
CTTTGATAATTTTTATTCGTAGGTCTTATCCTCGTTATCGTTATGATTTG
ATAATAAAAATGTTTTGGTTTAAATTTTTACCTGTTTCTTTAATTTATTT
GTTTTTTTTTTTTATTGTGGGTTTATTGTAGGAATTAATCAGGTTTTTTT
GTTAGATGTGTTTTTGTTGGTTTTTCTGTTACAGTATGTTTTTTATTTTG
AGGAAGGATTATTAAATAGTTTTTTTAAAAAATTTTTGTTAGTGTTGTTA
AATGTTTTTAGTTATAGTTTGAATTGTTCTATGAGTTATTTAATTTCTTA
TTTTACTTTTATTATTTTGTTAGTTTTTTGTTTTGGGGGTTATTTTTCTT
ATTCTTTTTGTGTTTGTGGGATGTTAGAGTTTACTTTGTTGTATGCTTTA
GTAGCTTGGTTGACTACAGTGTTAGTTATGATTTCTGGGATAAAGGTTTC
TGTATATTTGAGTAAATCGGGGGATAAATTTTTTAAAACTTTTAGAATAT
TATTAGTGGAAGTAGTTAGTGAATTATCTCGTCCAATAGCTTTAACTGTT
CGTTTGACGGTTAATGTAATAGTAGGTCATTTAATTGTAGGTTTTTTATA
TAGAAGGATTGAGGGAATTTTGGATGATAGTTATGTGTGGTTGATGATTT
TGGCTATTATGATAGAGTGTTTTGTTTTTTTTATTCAAAGTTATATTTTT
TCTCGTTTGATTTATTTATATTTAAATGAGTAT---GGTGTTAACTTAAG
TTTAAAGTGTTAGATTTTTAATCTAAAAATGTTGTTCACACCTTAGTTAA
TGTAGCATAAGAAATGTATTTGTTTTAAGAGCAAAAGATAATAAAGTTAA
CTAATGGGTTTATTAAGTCTTCTAAACTTATGTTAGGTGTTCCTGCTCAT
TGTTGTATATATTGTTTTTTCTATTGGTTATTATAATAAGTTTATTTGTT
TCGTTAGTAAATAATATTTTTTTTTGGTGAAGGGTGTTTTTAATTATGAC
GGTATTGATTATTTTTATAAATAAGAAGTTTTTAAGATATAGAAGAATTT
TTAATTATTTTGTTTTGCAGGAGAGTTTGGGTTTAATTTTTTTGTTAT--
-GTTTTAGAGGTTTTTTACCTTTGTTAATTATGATAATTAAAATTGGAGT
GGCTCCATTTCATTTTTGGTTATTTAAGGTGATTGATGGTATATTTGGTT
TTAATTTAGTATGATTTTTAACTATTCATAAATTGCCTTTTTTATTGGTT
TTTTTGCAATTATTTTATTTAGATATAATTTATTTTTTATTGATGGGGAT
GGTGTTATGTTTGTTTCAGTTATTTATGATGAAATCTTTTAAAAAATTAT
TATTGATTTCTACTGTTGAATCTTTTAGTTGAATTGTATTAGGGTTGGTT
ATGTCTTTTTTCAATGTGTTATATTTATTTTTTTATTATTTGATTTTAAT
AGTGTTTTTAATTTATAAGTTTAATAAAAATGTTGATTTGGTTAGTGGCT
TAAGTTGGGAGTTGGTATTAGTATTTATAAATATACCTTTTAGGGTTGGT
TTTTTTGTGAAGATTATTTTATTAATAGAATTTTTGAAGGGTTTTAGTAT
ATATATGATTTTAATTATGTTTTTAATGTTTTTAAGTATTTTATCATTAA
GATTTTGATTGGTGATTTTGAGGGTTAAGAAATTATTGTTTAGTAAGTAT
AATTTTGTTGGAATGATTTATAGTTTTCCTTTGATAGTGATAGTATTGTT
GTAAATAGTTTTGT---CATCTTTAGTAAAAATAT-TTATGTTATCTTGA
TAAGGTAGAGTTTAT--AGGTGGA-AATGTTAAATAGATAGTCTATGTTT
GATTACGGATCAGAAAGGTGAACATTTTTATGTAATTTAGTTTAGTAAGA
ATTTTTATTTTTGGTGTAAAGGGGG-TTAGTTACAGATTCTTTTAGTTTA
AATTTGTAAAATGTGACTTTGAAGAAGTTGAGATATAAGGAATGTTGAAT
AGAAGGAAATTTGAGAGTTTTTTTAGTTCTTTAGTGATTACTTTACCTAG
TAGAAAAAGATTAACATTAGGTTGAAATTATGGTAGAATACTGGGGATAA
TTTTGATTTTTCAGTTATTAACTGGGTTGTTTTTATCTTTTTATTATGTA
GCTGATGGTTTGGTGGCTTTTAGTTCAGTTCAGTATATTATATATGATAT
TAATTTGGGTTGATTATTTCGGATTTTTCATTTTAATGGGGCAAGTTTGT
TTTTTATTTTTTTGTATTTACATATTTTTAAAGGTTTATTTATAGTTAGT
TATCGGTTGAAAAAGGTTTGAGGTACAGGTTTGTTGATTTTTTTATTGAT
TATAATAGAGGCTTTTATAGGATATGTTTTGGTTTGGGCTCAAATAAGAT
TTTGAGCAGCGGTTGTAATCACCAGATTATTGAGTGTTATTCCTGTTTGG
GGACAATTAATTGTAATATGAGTTTGAAGGGGTTTCAGGGTTACAAGATC
GACTTTAAAATTTTTTTTTGTTTTACATTTTTTATTACCTTGGTTGCTGA
TAGTTTTGGTTATGATGCATATGGTTTTTTTGCATAGAACTGGTAGAACT
TCTAGTTTATATTGTCATGGTGATTATGATAAAATTAGTTTTGGTCCTTA
TTATTGGAATAAAGATTTTTATAATTTATTAGTTTTTTTTATTTTTTTCT
TATTAGTTTTGTTAAAACCTTTTTATTTAGGTGATCCCGAGATATTTATT
GAGGCTGATCCTTTGACGAGACCAGTACATATTGTTCCAGAGTGATATTT
TTTATTTGCTTATGCTATTTTGCGGGCTATTCCTAATAAAGTTTTGGGTG
TCTTGGCTTTATTGATGAGGGTTTTGTCATTTTATTTTTTTTTATTATTT
AATAATTATACGTCTTGTTTGGTAAATTTAAATAAGTTTTTAGTTTTTAT
ATTTATTGTGGTTTCAATATTATTAAGTTGATTGGGTCAATGTTTGGTAG
AATATCCTTATTATGTTTTAAGTTTGATTTTTTCTTTAATATATTTTTTT
TTAGTTTTTTTAATATTATTAGTTTATGGTTTTAGCAAGAATTTGTTTTT
TTAGCACAATTAGTATAGTATGTATATTGAATTTAGGTTTTAAAGGAATG
ATT-GTGTTTTGTATCATAATTTTCATATTTTAAGATTGTCAAGTTATCC
TTTTTATTTGTTTTTTATGACTTTAGATGTTACTAGTTCTTTAGTTTTAT
TTTTTAAGTTTGGATTATATTTACCTTTTTTATTTAGATTGTTAGCTTTA
TTTTTTATTTCTTTTTTATGAGGTAAAGATATTTCTTTAGAGGGTTTAAG
AGGATATCATAATTTTTTTGTTATAGGGGGTTTTAAATTTGGTGTGATGT
TGTTTATTTTTAGAGAAGTTATATTTTTTTTTGGAATTTTTTGAATGTTT
TTTGATTCTGCTTTGGTGCCTGTTCATGAGTTAGGTGGTAATTGATCATC
TTATGGATTGTCTATGATTAATCCTTTTGGAGTACCTTTATTAAATACTA
TTATTTTGTTAAGTAGAGGGGTTAGAGTTACGTGAGCTCATTATAGTTTA
TTAAGTAATAAAAGTTGTTTGAATAGAATGGTGTTGACTTGTTTTTTGGC
TTTTTATTTTACTTTGGTTCAGTTAATAGAGTATAGAGAAGCTAGGTTTT
CTATTTCTGATGGTATTTATGGTAGAATTTTTTATTTATCTACTGGTTTT
CATGGTTTACATGTTTTATTTGGGGGATTGTTTTTATTTTTTAATTTGTT
ACGCTTGATAAAATATCATTTTAATTATAGTCATCATTTAGGATTAGAGT
TTGGGATTTTGTATTGACATTTTGTAGATGTAGTGTGGTTGTTTTTATTT
GTATTTGTTTATTGATGATCTTATTGCTAGGATAGTTTATATTTGAGAAT
TTTTAATTTGTAATTAAAAGGTTTGTTTTAGCTTTGATAAGGATTTTATT
GTTTGGTTTTATTATAATTTTTTATCCTTATTTATTTTTTTTTGTTTTTA
TTCTTATTGGTATAATTATAATAAATAGAATTTCATGAATGGGTTTATTT
ATTTATGTAGATTCTAATGTGTTTGTTTTATTGGTTTTAATAATAGTTTT
TATCTATGGGGTGGTGGTTATTAGAGAGTTTAATAGGAGTCTTAAGTATT
TGAGTATAATGTTGATTATAGTTTGTTATTTTTTTTTTGTTTCTAGTAAT
ATATTAATATTATATATGTTTTTTGAATTATCAATATTTCCAATTTTGGT
GATAATTTTGGGATTTGGATTACAAATTGAAAAAATTGGATCTAGATATT
ATTTATTATTTTATACTGTCTTTTGTTCTTTGCCCTTTTTGTATGTTTAT
TATAAGAGGTTTTTTTACTTTAGTTATAATTATTTCGATTTTTTTTTATC
TTGAGAAATAATATTTATTTTATCTTTAAGTTTTATAGTGAAATTTCCTG
TTTATTTTTTGCATTTATGATTACCTAAGGCTCATGTAGAGGCTCCAACT
ACTGCTAGGATATTGTTAGCTGGATTATTGTTAAAGTTAGGAACGGCAGG
GTTTTTACGAATTTTGAGTTCTATAAATTTTTCTTATAATAATTTTTGAT
TGTTTTTATCTTTATTGGGGATACTTTTATCTTCTTTTAGATGTTTGTTT
CAAAGGGATTCTAAGTCTTTAGCTGCTTATTCTTCAATTACTCATATAAG
ATTTTTATTGTTGGCAATAAGAGTTCTATTTATTAGTGGTAAGGTAGCTA
GGGTATTAATGATATTGGCACATGGTTATACATCGACTTTAATATTTTAT
TTAATTGGAGAGTTTTATCATGCGAGTTCTAGGCGAATAATGTATTTTTT
AAATGGGTTATTAGGTTCTAGTATAATTTATGGGTTGGTTTTTTTTTTAG
TGTTTCTATCAAATAGGGGGGTACCACCTTCTTTATCTTTTTTGTCAGAA
TATATAATTATTGTTAATGTTATTTTGTTAAGTAAGGTTTTTTTTTTGTT
AGTTCTAGTTTATTTTATAGTATCTTTTTATTATAGTGTTTATTTAATTG
TTTGTTTTAGTATAGGGGGGAAATTTTTGGAATTATTGAGTTATAAGGTG
GGTTACAGTGTGCCTGTTGTATTTATAATATTTAATATTTTTTGATTGTC
TATAATATATTAGTCTCT--CTTTTAGAGTTTTTGTTTT-ATAAGAGTAA
AATTTTGATTGAAAGAAAAATTCTCTTAC
>KT947979_Angiostrongylus_malaysiensis
ATTAATATATATAAAAAATATCAAGGTGGTTTGTTAGTTTGATTAGAGAG
TTCTAATCATAAGGATATTGGTACTCTTTATTTTTTGTTTGGATTTTGGT
CGGGTATGTTAGGTACTGCATTATCTTTGATTATTCGTTTGGAATTATCT
AAACCAGGGATGTTGTTATCTAATGGGCAATTGTATAATTCGATTATTAC
GGCGCATGCTTTTTTGATGATTTTTTTTATAGTAATACCAAGTATGATTG
GAGGATTTGGTAATTGAATGTTGCCTTTAATGTTGGGGGCTCCTGATATG
AGTTTTCCTCGTTTAAATAATTTGAGTTTTTGATTATTGCCAACTTCGAT
GTTTTTGATTTTGGATTCTTGTTTTGTTGATATAGGTTGTGGTACTAGAT
GAACTGTTTATCCGCCTTTGAGAAGTTTGGGTCATCCTGGTAGAAGAGTG
GATTTAGCGATTTTTAGTTTACATTGTGCTGGATTGAGTTCTATTTTGGG
AGGTATTAATTTTATATGTACAACTAAGAATATACGAAGGAGTTCAATTT
CTTTGGAGCATATGAGTTTATTTGTTTGATCTATTTTTGTAACTGTTTTT
TTGTTGGTGTTGTCTTTACCTGTATTAGCAGGGGCTATTACTATATTATT
AACGGATCGTAATTTGAATACTTCTTTTTTTGATCCTAGTTCTGGAGGTA
ATCCTTTAATTTATCAACACTTATTTTGATTTTTTGGTCATCCAGAGGTT
TATGTCTTGATTTTGCCTGCATTTGGAATTGTTAGGCAATCTACTTTGTA
TTTAACGGGTAAAAAAGAAGTTTTTGGTTATTTAGGTATAGTTTATGCTA
TTTTAAGTATTGGTTTAATTGGTTGTGTAGTGTGGGCTCATCATATATAT
ACAGTAGGTATAGATTTAGATTCTCGTGCTTATTTTACTGCGGCTACGAT
GGTTATTGCTGTTCCTACAGGGGTAAAGGTGTTTAGATGATTAGCAACTT
TGTTTGGTATAAAAATGTTATTTCAGCCTATTTTGTTGTGGGTTTTAGGT
TTCATTTTTTTATTTACTATTGGGGGTTTGACTGGGGTTATATTGTCTAA
TTCTAGTTTAGATATTATTTTACATGATACTTATTATGTAGTTAGGCATT
TTCATTATGTTTTGAGGTTAGGGGCTGTTTTTGGTATTTTTACTGGTATT
AGTCTTTGATGAAGTTTTATGACTGGTTACGTATATAATAAGTTATATAT
AGTAGTGATATTTTTTTTGATGTTTTTGGGTGTGAATTTGACTTTTTTTC
CTTTGCATTTTGCTGGTTTGCACGGGTATCCACGTAAGTATTTAGATTAT
CCTGATGTTTATTCGGTTTGAAATGTTATTTCTTCTTTTGGGTCTTTAGT
TAGTGTTTTTGCTTTGTTTATATTTATTTTTTTGTTATTAGAATCTTTTT
TTAGGTATCGCTTGGTTTTAATGGATAATTATTATAATAGAAGTCCTGAG
TATAGATATAGGAGTTATGTTTTTGGTCATAGTTATCAGTCAGAAGTTTA
TTTTAGAAGAAGAATTTTGAAATATTAAAACTTTTAGTATATTTTTTTAT
GTATTTTTAATTGCAAATTAGAAGGTTGAAAAGTTT-TAATAAGATAGGA
TAAGTTAGTCTGAAAGGTTCATATCCTTTAGGTGTTTT-CTCTTGTTATT
----AAAGATTTAGTATAGATAAGTATAATTTATTGTCAATAATTAGGGT
GGGATCTTTGGATCTTTTAGTATAAAATTAGTATGATTGATTTCCAATCA
ATTGGTTT-AAGGGTTATTGAATTATTTTCAGGGTTATAATTTGGGTTTT
TCGGGTAGTATTTTTAGTATTTATATGGATTGGTTTCATAGATTTAATTG
TAGTTTATTATTAGGAATTTTAGTGTTTGTAACTTTACTTTTTTGTTTGT
TGATTTTTGGTGGATTTTTCTTTAAATATAAGGAAATGGAATATCAGTTT
GGGGAATTGTTGTGTAGTATTTTTCCTACATTGGTGTTATTGATGCAGAT
AGTTCCTTCTTTGAGGATCTTATATTATTATGGTTTAATGAATCTTGATA
GTAATTTAACGATTAAAGTCGTAGGTCATCAGTGGTATTGAAGTTATGAG
TTTGGGGATATTCCTGGTTTGGAATTTGATTCTTATATAAAATCTTTGGA
TCAACTAGATTTGGGAGAGCCTCGTTTGTTAGAAGTAGATAATCGTTGTG
TTTTACCGGAGGGAATTAATTTGCGTTTTTGTATTACGTCTGCTGATGTG
ATTCATTCTTGGGCTTTACCTAGTATATCATTAAAGTTGGATGCTATGAG
TGGGATTTTAAGAATTTTAAGATATAGATTTCCTAGTTTGGGAATTTTTT
ATGGACAATGTTCTGAGATTTGTGGTGCTAATCATAGATTTATGCCGATT
GCTGTCGAGGTGACTTTGTTAGAGAATTTTAAGGATTGATGTAGTATTAA
TTTAGATTAGCTTAATAGTTTAATT-AAAATTTTTATTTGTGATGTAAAA
GATTTTTGAGCTTTGATTGTAT-TTGTTTAAATTTTGGTATTGCATATCA
CTTGAAGAGAATTTTATGGTTAATAAAAAATAGAAAAAAAAAGTAGAAAA
TTAATTTGTTTTATTGTTTCAAAATAAAAAGTATTAATTTTAGTGTTGAA
AAGTCGCTTTTTTTGATATCTGTGTGTTTATTTAATATTAGAAATTTATA
TTGAGTTGTTGGAAATTTTAGATTAATTAGAATTTGAAGTTTTTTTAGTA
TTAGTTTTATAACTGTTATTTTGATGTTATAGTGTGATTTTCTTTT-GTT
TAATAAGTTTTTATTAAATTTATAATTTTAGGATTAGTAGTTTTATTA-A
TTTAGTGAGTTTATTAAATATAAATTTTGAAATTGAAATTCAATCAAATG
TTTTTTAAAGACTTAGGCTTTTGAATAAAGTTGGCTTCTGCCCGGTGAAT
TTTT-AACGGCAGTCTTAGCGTGAGGACATTAAGGTAGCAAAATAATTTG
TGCTTTTATTGAGTTCCAGTATGAATGAAGTTATTGGTTGATTTTTTATT
TGTTTTTTTTATGAATTTAAGTAAGTATAAGAATGTGCTTTTACAATTAT
GCAAAGATAAGTCTTCGGAAATTCTTTTTTAATATT----ATAGATTTGT
TATATTATTAAAAA-TTTTCTAGGGTAGAATACTATATATTTTAAAGGAC
TATAATTAAACTGAGGAATTACTCCGGAGTTAACAGAAAATCATACTAGA
TCTAGTTCTTATAGTATAGTAAGTTTTACATCGATGTTGTATTTAAATAT
ATTAAGGGGGAGAAGATTTAATTTTTAAGACTGTTCTTCTTTTAATTAAT
TTAACGTGATATTAGTTTAATTCATCGTGAGATAGAATTGTTTATCTTGA
TAATTGTTAATAATTAATTTTATTAGTACGAAAGGAATATTATAAGAGGT
TTAAAACTTTTTGAGCA--TAGGGTTCATTGTTTTCTTTTTTTATGGTTG
TTTTGATTACCTTTTTTTTGATTTTGTTATTGTATATGATGTGTTTTTTG
ATAAGATTAAAGGAGAGTGATTTGAGTAAGGTTAATTCTTTTGAAAGTGG
TTTTTTAGGTTTAGTAAAGATTCAAAATTCTTTTAGAATTCATTTTTTTG
TATTAATATTGATGTTTGTTATTTTTGATTTAGAAATTGTAATATTTTTG
GGGTTATTATTGGTTGATGTTTCTGCGATAGTTAGTTTTTTTATGTTATT
TTTGTTTATTGTGGGTGGGTTTTATATAGAGTGATTTTATGGTAAATTAG
TATGAGTAGTATAAA-ATAGATTTTTTGGTTTTTTTGATAGTAATTTTTT
TATTAATATTGTTAATAATTTTGATTTTTTTGCCTAATTTAAGGTTATTT
TTTAGTTTATTGGAGTGAGATTTTGTTAGTTTGAAATTTAGTTTTTTTTT
TAATAGATTGATTTTTTCTATTATTTTATTGTTAATTACTTTAAGAGTAG
TTTTATTTAGTAGTTATTATTTAAATAGGGAATTAAATTTTGTTTATTAT
ATGGTTATATTAATGTTGTTTGTTGGTTCAATATTTATGCTTAATTTTAG
TAATAGTGTGTTTACTATGATAGTAAGGTGAGATTTATTGGGTATTTCTA
GTTTTTTTTTGGTTTTGTTTTATAGAAATTGAGATAGAAATTCTGGTGCT
ATAAATACAGCGTTAACGAATCGTTTGGGAGATTACTTTGTTTTTTGTTT
TTTTAGTTCATCATTGTTTAGGAGGTATTATTTTTTTTCTTTTAGATTTT
TTGTAGGTAGAAGTTTATTACTGTTGGTTTTTGCTTCTTTTACTAAGAGA
GCTCAGTATCCTTTTAGAAGGTGATTGCCAAAAGCGATGAGTGCTCCTAC
TCCTGTGAGTTCTTTGGTTCATAGTAGAACATTGGTAACTGCTGGTTTGA
TTTTGTTAATAAATTTTGATTTGATAATCAATAATTTTATTATTATGTTT
TTTTTATTGGTAGTTGGTTTATTTACAATGTTTTTTTCTAGTGTTGTGGC
TTTGATTGAGGAGGATATAAAAAAAGTAGTAGCTTTGAGAACTTTATCAC
AGATGGGTTTTATGATGTTTACTTTAGGGATAGGTTTACATTTTATTTCT
TTATTACATTTGTTAAGACATGCATTATTTAAGAGTTGTTTATTTATACA
GATAGGGTATTTAATTCATAGAAATTTTAGACAGCAAGATGGTCGTTTTT
ATGGAAATAATGGTAGGTTGTTGATGTTTGTTCAATTGCAGATAATAGTT
ACTTTATTTTGTTTATGTGGTTTATTTTTTACTAGAGGTATAGTAAGGAA
AGATTTGATTTTGGAATTATTTTTTTTTAATAGATATTATATATTGTTGG
GTTTATTTTTTGTTTTTTCAGTTTTTTTAACTTTTGGTTATAGATATCGT
CTATGAAAAAGTTTTTTTTTTAGATTTTCTAAAGTGGTGATAAATTTTAA
TAGAAGTTTAGTAATGAATTATTTAAGTTTGGTTTTAATTCTATTTTCTG
TAGTTTTTATGTATTGAATAGGTGTGAATTTGTTGTGTTTACCGAGATTT
TTTTTATATGTGGATATATATATACCATTGTTATATATTTTTTTGGTTTT
AATATTTTGTTATTTGGTTATTAAAGTTTTATTAAAAGAATTATTTTATA
AGTTTTTTGTTGATTATTATACTAAAATTTTTTCTTTAGTAGGCTTAAAT
TTTAAATTTGTTGATTATGGTTTGACAAAATTAGGTTTTAATGTTTTTTA
TGTATTTAGAATTTTTAGAAAATTATTTGTTGAAATAATAGGTAGAATAG
GGTACAATAGTTTAGTAATTGTGGTTTTTTTCATTTTTTTATTTTTGTGG
GATCTTAGTTTTAAAGAGAAATATATGATTTGCATTCATAAGGTTTAGAT
TCTAAATTAAGGTAAAAGATTTTTATATTTTTTTTTTTTATTTTATTAAT
AATATTTTTAGTTATATAATATATAATATATATAAGATATTATATAAAAT
TAATA--AATTTTATATAATATTTTATAAAAAAATGAACAATA-GTTCCG
TATATTATTTGAATCTTTATATATTTTAAAAGTCTATATAAAGTTCTATT
ATAGAACTTTTTTTATAA-GACTTGAGAATAAAGATTCAAATATATATAC
ATTATATA--ATAAACAGTATATAGTTTATTATAAAATTTGGTATTTGGG
TTGCTAGGATT-AGTTACTGAGTTAGGCTGAATTTTTAGTTTATTAAGAA
TGACTCATTTACAATGAGTTGGTATAAAGTTCTGTGGATATGATGTTGAT
TTTTTCTTTGTTCTTTGGTATTATAAGTTATATAAATAGAGATCCTATTA
AAAGAAGTTTTTTTTTAGTTTTTACAATATTGTTTTGTATGCCAATGATG
TCTTTTGTTAGATATGTTTGATATTCTTATTTTGTTTGTATGCTTTTTTT
AAGAGGGATTTTTGTGATTTTGGTTTATTTTTCTAGAATATCAAGTTTTT
TGGAATTGAAGATTTATTTTTGATTTGTGGGATTGGTTATAACTTTGCTG
TGTTTTTGTATGTTTGAGGATTTTTTTTTTTGTAATCTTAGAGGTTTAAC
TGTTTTTTATTATGATTTAAATTTTTTTTTATTATTTTATTTAGTTATTA
TTCTTTTATTTTTTATAAGTTTTGTTAGTTATTATTTAAGTTTTTCTGGG
GCTTTGCGGAGAATTTAAATTATTTTTTTTTTTATTAGATTGTTAATATT
GATTTTTAAGTGGTATCGTTTTATTTTTATTTTGATTTCTCTGGAGTTTT
TGATGATGAGGGTTTTTGTAAAGTTTTTTGAAATTTTTAGTGGTATGATA
TTTTTTTTTTTTATGTGTCATTCGGTAATTTCTAGGATTTTGGGTATTGT
GGTTATGGTTGGTAGTGTTAAATTTTATGGAAGTGATTTGAGGATTTTTT
GTAGATTTAAGTTAAATGAAACTATTAATTTTCAAAATTAAAAATG--TA
ATCTATATAGAGATAGTAGTATAAGGGTTTTATGTATATTTTATTTTCGA
TAAAATGGTT--GAGTATCTT-----GTAAAGATTTCTTTTATGGATTTA
AAGTTTGATTATGGTTTGTTGATAGTTAAAATGTTATTATTTAAGTTTAA
TTTATTAAGTGGGCAATAATATTTTACCACGGCAATTAGTTATTTGTATA
ATATTAGTTCCAGAATAATCGGCTATGCTAGTAAAATTTAAACTTTATTT
TTGTTAGGGCATGAAATTTTATTT-TTGATTTTGTAAATTTTAGGTAAAA
TTAAAATTTATGTTTGGAAATTTTTGTGTCATTAAGACTTT-GAAAGCGA
ATTAGATTAGTACCTAATTAGTAAAAAATTAAATATTCAGGAGTAAAGTG
GTATTTAAACTGAAAGAATATTGGCAGATTTTCTAAATTATCTTTGGAGG
TTGAGTGATAATTGAGAACCCTCATTAACTACTTAATTTTTTGGCTTATG
TATGATCGTTTATTTTAAGCTTAAGGTTTAGGATTATAGGTTTATTATTG
ACTGTAAAAATAGATATATATTTGGTTGATAATTAAGTTAATTTGACCTA
CAATATTTTGAATTATG--GATTATTA-GTTAGTAATAATATGAAATTGT
AAAAGACAGTAAGAAAGTTTTTATGTCTTTCTGAAGAGTATTTAGAGATG
GTACAAATCATCCATCAATTGTCCACAGGGGAGTAAGTTGTAGTAAAGTA
GATTTAGGGGAACCTGAATCTAATATTAAACTAA-TAGGGATGTTTTGAA
AACATCCTAAAAGGAAT-TTCCTTGTAGTTTTGAGAGTTAGTTTAAATTA
AGAATTGTTGATTGTTGATCAGAGGGTATAGTACTCTTAATTGAGAAGAA
TTTATTTTAATAATTAAAATATTAGATTGTAAATCTAAAGATT--ATTGT
TCTTGTTGTTAATGGTTTTTTTAATGATTTTTTTAATGATGATTTTTATT
TTGCAGTCTGTAGCTTTTATTACTTTATATGAGCGTCATTTGTTAGGAAG
TAGTCAAACTCGGTTGGGTCCTACTAAGGTGAGGTTTATAGGAGTTTTAC
AAGCTTTGTTGGATGGTGTTAAGTTGTTGAAGAAGGAGCAGATTTTACCT
ATTTTTACTTCTGATTTGGTATTTTTGATAGTACCGGGTCTTTCTTTTAT
TTTGATGTATTTAGAATGGTTTTTATTGCCTTATATTTATAGTTTTTTAA
GGTTGGAGTATTCTTTGTTATTTTTTTTGTGTTTATTGGGTTTTAGGGTT
TACTCGATTATGATTAGTGGTTATATTAGTAAGTCTAAATATGGGATAAT
TGGTGCTTTACGGGCAAGAAGTCAAAGAGTTTCGTATGAAATTGCTTTTT
CTATTTATTTATTGTCTGTTATATTTGTGTTGGGTTTGTTAATATTTAAA
AACGGGTTTGAGTTGTTGATATTATTTATATATTTGCCTTTTTTGATTAT
GTTAGTTGCTGAATTGAATCGAGCTCCTTTTGATTTTGCTGAAGGAGAAA
GTGAACTAGTAAGAGGATATAATGTGGAGTTTGGGAGGGTAGCTTTTGTT
TTATTGTTTTTGAGGGAGTATGGAAGTTTGATTTTTTTTTGTGTATTATA
TTCTGTTTTGTTTTTTGATTTTTCTTTACTGGTGATTTATTTTATGTTTT
CTTTGATAATTTTTATTCGTAGGTCTTATCCTCGTTATCGTTATGATTTG
ATAATAAAAATGTTTTGGTTTAAATTTTTACCTGTTTCTTTAATTTATTT
GTTTTTTTTTTTTATTGTGGGTTTATTGTAGGAATTAATCAGGTTTTTTT
GTTAGATGTGTTTTTGTTGGTTTTTCTGTTACAGTATGTTTTTTATTTTG
AGGAAGGATTATTAAATAGTTTTTTTAAAAAATTTTTGTTAGTGTTGTTA
AATGTTTTTAGTTATAGTTTGAATTGTTCTATGAGTTATTTAATTTCTTA
TTTTACTTTTATTATTTTGTTAGTTTTTTGTTTTGGGGGTTATTTTTCTT
ATTCTTTTTGTGTTTGTGGGATGTTAGAGTTTACTTTGTTGTATGCTTTA
GTAGCTTGGTTGACTACAGTGTTAGTTATGATTTCTGGGATAAAGGTTTC
TGTATATTTGAGTAAATCGGGGGATAAATTTTTTAAAACTTTTAGAATAT
TATTAGTGGAAGTGGTTAGTGAATTATCTCGTCCAATAGCTTTAACTGTT
CGTTTGACGGTTAATGTAATAGTAGGTCATTTAATTGTAGGTTTTTTATA
TAGAAGGATTGAGGGAATTTTGGATGATAGTTATGTGTGGTTGATGATTT
TGGCTATTATGGTAGAGTGTTTTGTTTTTTTTATTCAAAGTTATATTTTT
TCTCGTTTGATTTATTTATATTTAAATGAGTAT---GGTGTTAACTTAAG
TTTAAAGTGTTAGATTTTTAATCTAAAAATGTTGTTCACACCTTAGTTAA
TGTAGCATAAGAAATGTATTTGTTTTAAGAGCAAAAGATAATAAAGTTAA
CTAATGGGTTTATTAAGTCTTCTAAACTTATGTTAGGTGTTCCTGCTCAT
TGTTGTATATATTGTTTTTTCTATTGGTTATTATAATAAGTTTATTTGTT
TCGTTAGTAAATAATATTTTTTTTTGGTGAAGGGTGTTTTTAATTATGAC
GGTATTGATTATTTTTATAAATAAGAAGTTTTTAAGATATAGAAGAATTT
TTAATTATTTTGTTTTGCAGGAGAGTTTGGGTTTAATTTTTTTGTTAT--
-GTTTTAGAGGTTTTTTACCTTTGTTAATTATGATAATTAAAATTGGAGT
GGCTCCATTTCATTTTTGGTTATTTAAGGTGATTGATGGTATATTTGGTT
TTAATTTAGTATGATTTTTAACTATTCATAAATTGCCTTTTTTATTGGTT
TTTTTGCAATTATTTTATTTAGATATAATTTATTTTTTATTGATGGGGAT
GGTGTTATGTTTGTTTCAGTTATTTATGATGAAATCTTTTAAAAAATTAT
TATTGATTTCTACTGTTGAATCTTTTAGTTGAATTGTATTAGGGTTGGTT
ATGTCTTTTTTCAATGTGTTATATTTATTTTTTTATTATTTGATTTTAAT
AGTGTTTTTAATTTATAAGTTTAATAAAAATGTTGATTTGGTTAGTGGCT
TAAGTTGGGAGTTGGTATTAGTATTTATAAATATACCTTTTAGGGTTGGT
TTTTTTGTGAAGATTATTTTATTAATAGAATTTTTGAAGGGTTTTAGTAT
ATATATGATTTTAATTATGTTTTTAATGTTTTTAAGTATTTTATCATTAA
GATTTTGATTGGTGATTTTGAGGGTTAAGAAATTATTGTTTAGTAAGTAT
AATTTTGTTGGAATGATTTATAGTTTTCCTTTGATAGTGATAGTATTGTT
GTAAATAGTTTTGT---CATCTTTAGTAAAAATAT-TTATGTTATCTTGA
TAAGGTAGAGTTTAT--AGGTGGA-AATGTTAAATAGATAGTCTATGTTT
GATTACGGATCAGAAAGGTGAACATTTTTATGTAATTTAGTTTAGTAAGA
ATTTTTATTTTTGGTGTAAAGGGGG-TTAGTTACAGATTCTTTTAGTTTA
AATTTGTAAAATGTGACTTTGAAGAAGTTGAGATATAAGGAATGTTGAAT
AGAAGGAAATTTGAGAGTTTTTTTAGTTCTTTAGTGATTACTTTACCTAG
TAGAAAAAGATTAACATTAGGTTGAAATTATGGTAGAATACTGGGGATAA
TTTTGATTTTTCAGTTATTAACTGGGTTGTTTTTATCTTTTTATTATGTA
GCTGATGGTTTGGTGGCTTTTAGTTCAGTTCAGTATATTATATATGATAT
TAATTTGGGTTGATTATTTCGGATTTTTCATTTTAATGGGGCAAGTTTGT
TTTTTATTTTTTTGTATTTACATATTTTTAAAGGTTTATTTATAGTTAGT
TATCGGTTGAAAAAGGTTTGAGGTACAGGTTTGTTGATTTTTTTATTGAT
TATAATAGAGGCTTTTATAGGATATGTTTTGGTTTGGGCTCAAATAAGAT
TTTGAGCAGCGGTTGTAATCACCAGATTATTGAGTGTTATTCCTGTTTGG
GGACAATTAATTGTAATATGAGTTTGAAGGGGTTTCAGGGTTACAAGATC
GACTTTAAAATTTTTTTTTGTTTTACATTTTTTATTACCTTGGTTGCTGA
TAGTTTTGGTTATGATGCATATGGTTTTTTTGCATAGAACTGGTAGAACT
TCTAGTTTATATTGTCATGGTGATTATGATAAAATTAGTTTTGGTCCTTA
TTATTGGAATAAAGATTTTTATAATTTATTAGTTTTTTTTATTTTTTTCT
TATTAGTTTTGTTGAAACCTTTTTATTTAGGTGATCCCGAGATATTTATT
GAGGCTGATCCTTTGACGAGACCAGTACATATTGTTCCAGAGTGATATTT
TTTATTTGCTTATGCTATTTTGCGGGCTATTCCTAATAAAGTTTTGGGTG
TCTTGGCTTTATTGATGAGGGTTTTGTCATTTTATTTTTTTTTATTATTT
AATAATTATACGTCTTGTTTGGTAAATTTGAATAAGTTTTTAGTTTTTAT
ATTTATTGTGGTTTCAATATTATTAAGTTGATTGGGTCAATGTTTGGTAG
AATATCCTTATTATGTTTTAAGTTTGATTTTTTCTTTAATATATTTTTTT
TTAGTTTTTTTAATATTATTAGTTTATGGTTTTAGCAAGAATTTGTTTTT
TTAGCACAATTAGTATAGTATGTATATTGAATTTAGGTTTTAAAGGAATG
ATT-GTGTTTTGTATCATAATTTTCATATTTTAAGATTGTCAAGTTATCC
TTTTTATTTGTTTTTTATGACTTTAGGTGTTACTAGTTCTTTAGTTTTAT
TTTTTAAGTTTGGATTATATTTACCTTTTTTATTTAGATTGTTAGCTTTA
TTTTTTATTTCTTTTTTATGAGGTAAAGATATTTCTTTAGAGGGTTTAAG
AGGATATCATAATTTTTTTGTTATAGGGGGTTTTAAATTTGGTGTGATGT
TGTTTATTTTTAGAGAAGTTATATTTTTTTTTGGAATTTTTTGAATGTTT
TTTGATTCTGCTTTGGTGCCTGTTCATGAGTTAGGTGGTAATTGATCATC
TTATGGATTGTCTATGGTTAATCCTTTTGGAGTACCTTTATTAAATACTA
TTATTTTGTTAAGTAGAGGTGTTAGAGTTACGTGAGCTCATTATAGTTTA
TTAAGTAATAAAAGTTGTTTGAATAGAATGGTGTTGACTTGTTTTTTGGC
TTTTTATTTTACTTTGGTTCAGTTAATAGAGTATAGAGAAGCTAGGTTTT
CTATTTCTGATGGTATTTATGGTAGAATTTTTTATTTATCTACTGGTTTT
CATGGTTTACATGTTTTATTTGGGGGATTGTTTTTATTTTTTAATTTGTT
ACGCTTGATAAAATATCATTTTAATTATAGTCATCATTTAGGATTGGAGT
TTGGGATTTTGTATTGACATTTTGTAGATGTAGTGTGGTTGTTTTTATTT
GTATTTGTTTATTGATGATCTTATTGCTAGGATAGTTTATATTTGAGAAT
TTTTAATTTGTAATTAAAAGGTTTGTTTTAGCTTTGATAAGGATTTTATT
GTTTGGTTTTATTATAATTTTTTATCCTTATTTATTTTTTTTTGTTTTTA
TTCTTATTGGTATAATTATAATAAATAGAATTTCATGAATGGGTTTATTT
ATTTATGTAGATTCTAATGTGTTTGTTTTATTGGTTTTAATAATAGTTTT
TATCTATGGGGTGGTGGTTATTAGAGAGTTTAATAGGAGTCTTAAGTATT
TGAGTATAATGTTGATTATAGTTTGTTATTTTTTTTTTGTTTCTAGTAAT
ATATTAATATTATATATGTTTTTTGAATTATCAATATTTCCAATTTTGGT
GATAATTTTGGGATTTGGATTACAAATTGAAAAAATTGGATCTAGATATT
ATTTATTATTTTATACTGTCTTTTGTTCTTTGCCCTTTTTGTATGTTTAT
TATAAGAGGTTTTTTTACTTTAGTTATAATTATTTCGATTTTTTTTTATC
TTGAGAAATAATATTTATTTTATCTTTAAGTTTTATAGTGAAATTTCCTG
TTTATTTTTTGCATTTATGATTACCTAAGGCTCATGTAGAGGCTCCAACT
ACTGCTAGGATATTGTTAGCTGGATTATTGTTAAAGTTAGGAACGGCAGG
GTTTTTACGAATTTTGAGTTCTATAAATTTTTCTTATAATAATTTTTGAT
TGTTTTTATCTTTATTGGGGATACTTTTATCTTCTTTTAGATGTTTGTTT
CAAAGGGATTCTAAGTCTTTAGCTGCTTATTCTTCAATTACTCATATAAG
ATTTTTATTGTTGGCAATAAGAGTTCTATTTATTAGTGGTAAGGTAGCTA
GGGTATTAATGATATTGGCACATGGTTATACATCGACTTTAATATTTTAT
TTAATTGGAGAGTTTTATCATGCGAGTTCTAGGCGAATAATGTATTTTTT
AAATGGGTTATTAGGTTCTAGTATAATTTATGGGTTGGTTTTTTTTTTAG
TGTTTCTATCAAATAGGGGGGTACCACCTTCTTTATCTTTTTTGTCAGAA
TATATAATTATTGTTAATGTTATTTTGTTAAGTAAGGTTTTTTTTTTGTT
AGTTCTAGTTTATTTTATAGTATCTTTTTATTATAGTGTTTATTTAATTG
TTTGTTTTAGTATAGGGGGGAAATTTTTGGAATTATTGAGTTATAAGGTG
GGTTACAGTCTGCCTGTTGTATTTATAATATTTAATATTTTTTGATTGTC
TATAATATATTAGTCTCT--CTTTTAGAGTTTTTGTTTT-ATAAGAGTAA
AATTTTGATTGAAAGAAAAATTCTCTTAC
