# Supplementary material for: Low diversity of Angiostrongylus cantonensis complete mitochondrial DNA sequences from Australia, Hawaii, French Polynesia and the Canary Islands revealed using whole genome next-generation sequencing
Source: Parasit Vectors. 2019 May 16;12:241. doi: 10.1186/s13071-019-3491-y (PMC6524341; doi:10.1186/s13071-019-3491-y)
Supplement: Supplementary file 3 — Additional file 3: Table S1. Overview of Angiostrongylus cantonensis cox1 sequences from GenBank. Sequences in bold represent the given haplotype in the cox1 phylogenetic tree (Fig. 5). Abbreviation: mtDNA, sequence was extracted from complete mtDNA. [file 13071_2019_3491_MOESM3_ESM.xlsx]

## Sheet: Sheet1
Already labeled haplotypes	Organism	Sequences	Country of origin
AC1	A. cantonensis	AB684358	Japan
AC1	A. cantonensis	AB584359	Japan
AC1	A. cantonensis	AB684360	Japan
AC1	A. cantonensis	AB684361	Japan
AC1	A. cantonensis	AB684362	Japan
AC1	A. cantonensis	AB684363	Taiwan
AC2	A. cantonensis	NC_013065 (mtDNA)	China
AC2	A. cantonensis	AB684364	China
AC2	A. cantonensis	AB684365	China
AC2	A. cantonensis	AB684366	Japan
AC2	A. cantonensis	KU532145	Myanmar
AC3	A. cantonensis	AB684367	Japan
AC4	A. cantonensis	AB684368	Thailand
AC4	A. cantonensis	KY439006	Thailand
AC4	A. cantonensis	KU934239	Thailand
AC5	A. cantonensis	AB684369	Japan
AC5	A. cantonensis	AB684370	Japan
AC5	A. cantonensis	AB684371	Japan
AC5	A. cantonensis	AB684372	Japan
AC5	A. cantonensis	AB684373	Japan
AC5	A. cantonensis	AB700675	Japan
AC5	A. cantonensis	AB700676	Japan
AC5	A. cantonensis	AB700677	Japan
AC5	A. cantonensis	AB700678	Japan
AC5	A. cantonensis	AB700679	Japan
AC5	A. cantonensis	AB700680	Japan
AC5	A. cantonensis	AB700681	Hawaii
AC5	A. cantonensis	AB723723	Japan
AC5	A. cantonensis	JX471059	Brazil
AC5	A. cantonensis	JX471054	Brazil
AC5	A. cantonensis	JX471060	Brazil
AC5	A. cantonensis	KU532144	Hawaii
AC6	A. cantonensis	AB684374	China
AC7	A. cantonensis	AB684375	Japan
AC7	A. cantonensis	AB684376	Japan
AC7	A. cantonensis	AB684377	Japan
AC8	A. cantonensis	HQ440217	Brazil
AC8	A. cantonensis	JQ595406	Brazil
AC8	A. cantonensis	JX471056	Brazil
AC8	A. cantonensis	JX471057	Brazil
AC8	A. cantonensis	JX471058	Brazil
AC8	A. cantonensis	JX471061	Brazil
AC8	A. cantonensis	JX471062	Brazil
AC8	A. cantonensis	JX471063	Brazil
AC8	A. cantonensis	JX471064	Brazil
AC8	A. cantonensis	JX471065	Brazil
AC8	A. cantonensis	JX471066	Brazil
AC8	A. cantonensis	JX471067	Brazil
AC8	A. cantonensis	JX471068	Brazil
AC9	A. cantonensis	JX471055	Brazil
AC10	A. cantonensis	KU532147	Thailand
AC10	A. cantonensis	KY439004	Thailand
AC11	A. cantonensis	KU532143	Thailand
AC11	A. cantonensis	KY703434	Thailand
AC12	A. cantonensis	KU532148	Cambodia
AC13	A. cantonensis	KY703433	Thailand
AC14	A. cantonensis	KY439007	Thailand
AC15	A. cantonensis	KY703435	Thailand
AC16	A. cantonensis	KY703436	Thailand
AM1	A. malaysiensis	KT947979 (mtDNA)	Malaysia
AM1	A. malaysiensis	KU532152	Thailand
AM1	A. cantonensis*	KU934247	Thailand
AM2	A. malaysiensis	KU532150	Myanmar
AM3	A. malaysiensis	KU532149	Myanmar
AM3	A. malaysiensis	KU532153	Laos
AM3	A. cantonensis*	KU934240	Thailand
AM4	A. malaysiensis	KU532154	Laos
AM5	A. malaysiensis	KY439012	Thailand
AM6	A. malaysiensis	KY439011	Thailand
AM7	A. malaysiensis	KY439009	Thailand
AM8	A. malaysiensis	KY439010	Thailand
AM9	A. malaysiensis	KY439008	Thailand
Other haplotypes
1	A. cantonensis	KY779735	Vietnam
2	A. cantonensis	KY779737	Vietnam
3	A. cantonensis	KY779738	Vietnam
4	A. cantonensis	KU934244	Thailand
5	A. cantonensis	KU934245	Thailand
6	A. cantonensis	KT947978 (mtDNA)	Thailand
6	A. cantonensis	KU934243	Thailand
6	A. cantonensis	KY439005	Thailand
7	A. cantonensis	KY779736	Cambodia
8	A. cantonensis	KU532146	Thailand
9	A. cantonensis	AB699589	Japan
10	A. cantonensis	MF000735	USA
11	A. cantonensis	MF000736	USA
12	A. cantonensis	AP017672 (mtDNA)	Taiwan
13	A. cantonensis*	KF591126	Taiwan
14	A. cantonensis*	KT186242 (mtDNA)	Thailand
15	A. cantonensis*	KU934242	Thailand
16	A. cantonensis*	KU934241	Thailand
17	A. cantonensis*	KU934246	Thailand
18	A. cantonensis*	KU934238	Thailand
19	A. cantonensis*	KU934237	Thailand
20	A. malaysiensis	KU532151	Thailand
