# Supplementary material for: Low diversity of Angiostrongylus cantonensis complete mitochondrial DNA sequences from Australia, Hawaii, French Polynesia and the Canary Islands revealed using whole genome next-generation sequencing
Source: Parasit Vectors. 2019 May 16;12:241. doi: 10.1186/s13071-019-3491-y (PMC6524341; doi:10.1186/s13071-019-3491-y)
Supplement: Supplementary file 4 — Additional file 4: Alignment S3. Alignment of complete cox1 sequences used for PSD table and maximum likelihood tree in Fig. 4b, c. [file 13071_2019_3491_MOESM4_ESM.fas]

>SYD.1
ATTTATATATATAAGAAATATCAAAGTGGTTTGTCGGTTTGGTTAGAAAG
TTCTAACCATAAGGATATTGGTACTCTTTATTTTTTGTTTGGTTTGTGGT
CGGGTATGTTAGGTACTGCTTTATCTTTGATTGTTCGTTTGGAGTTATCT
AAGCCTGGAATGTTGTTGTCTAATGGGCAATTGTATAATTCAATTATTAC
GGCTCATGCTTTTTTGATAATTTTTTTTATGGTAATGCCTAGTATGATTG
GTGGTTTTGGTAATTGAATGTTGCCTTTGATGTTGGGGGCTCCAGATATG
AGTTTTCCTCGTTTGAATAATTTGAGTTTTTGATTGTTGCCAACTTCGAT
GTTTTTGATTTTAGATTCTTGTTTTGTAGATATAGGATGTGGAACTAGTT
GGACTGTTTATCCACCTTTGAGGAGTTTAGGTCATCCTGGTAGAAGGGTA
GATTTGGCGATTTTTAGTTTGCATTGTGCTGGATTGAGTTCTATTTTGGG
GGGTATTAATTTTATGTGTACGACGAAGAATATACGAAGAAGTTCAATTT
CTTTGGAACATATAAGTTTGTTTGTTTGATCTGTTTTTGTAACTGTTTTT
TTGTTGGTATTGTCTTTACCTGTGTTGGCGGGGGCTATTACCATGTTATT
AACTGATCGTAATTTAAATACTTCTTTTTTTGATCCTAGTTCTGGTGGTA
ATCCTTTGATTTATCAGCATTTGTTTTGATTTTTTGGTCATCCTGAGGTT
TATGTTTTGATTTTGCCTGCTTTTGGGATTGTTAGACAGTCTACTTTATA
TTTAACGGGTAAGAAGGAGGTTTTTGGTTATTTGGGTATGGTTTATGCTA
TTTTAAGGATTGGTTTGATTGGTTGTGTGGTTTGGGCTCATCATATATAC
ACGGTTGGTATGGATTTAGATTCTCGTGCTTATTTTACTGCAGCTACTAT
AGTTATTGCGGTTCCTACGGGAGTGAAGGTTTTTAGGTGGTTAGCAACTT
TATTTGGTATGAAGATATTGTTTCAACCTATTTTATTGTGGGTTTTGGGT
TTTATTTTTTTGTTTACTATTGGGGGGTTGACTGGGGTTATATTGTCTAA
TTCTAGTTTGGATATTATTTTACATGATACTTATTATGTAGTTAGTCATT
TTCATTATGTTTTAAGGTTGGGAGCTGTTTTTGGTATTTTTACTGGTATT
AGTCTTTGATGAAGGTTTATGACTGGTTGTGTTTATAATAAGTTGTATAT
AGTAGTTATGTTTTTTTTGATGTTTTTAGGTGTGAATTTGACTTTTTTTC
CTTTGCATTTTGCTGGTTTGCACGGTTATCCTCGTAAGTATTTGGATTAT
CCTGATGTTTATTCGGTTTGAAATGTTATTTCTTCTTTTGGGTCTTTAGT
TAGTGTTTTTGCTTTATTTATGTTTATTTTTTTGTTGTTGGAGTCTTTTT
TTAGATATCGTTTGTTGTTATTGGATAATTATTATAATAGAAGTCCAGAA
TATAGATATAGGAGTTATGTTTTTGGTCATAGCTATCAGTCGGAAATTTA
TTTTAGAAGAAGGAGTTTAAAGTGTTAA
>TEN.1
ATTTATATATATAAGAAATATCAAAGTGGTTTGTCGGTTTGGTTAGAAAG
TTCTAACCATAAGGATATTGGTACTCTTTATTTTTTGTTTGGTTTGTGGT
CGGGTATGTTAGGTACTGCTTTATCTTTGATTGTTCGTTTGGAGTTATCT
AAGCCTGGAATGTTGTTGTCTAATGGGCAATTGTATAATTCAATTATTAC
GGCTCATGCTTTTTTGATAATTTTTTTTATGGTAATGCCTAGTATGATTG
GTGGTTTTGGTAATTGAATGTTGCCTTTGATGTTGGGGGCTCCAGATATG
AGTTTTCCTCGTTTGAATAATTTGAGTTTTTGATTGTTGCCAACTTCGAT
GTTTTTGATTTTAGATTCTTGTTTTGTAGATATAGGATGTGGAACTAGTT
GGACTGTTTATCCACCTTTGAGGAGTTTAGGTCATCCTGGTAGAAGGGTA
GATTTGGCGATTTTTAGTTTGCATTGTGCTGGATTGAGTTCTATTTTGGG
GGGTATTAATTTTATGTGTACGACGAAGAATATACGAAGAAGTTCAATTT
CTTTGGAACATATAAGTTTGTTTGTTTGATCTGTTTTTGTAACTGTTTTT
TTGTTGGTATTGTCTTTACCTGTGTTGGCGGGGGCTATTACCATGTTATT
AACTGATCGTAATTTAAATACTTCTTTTTTTGATCCTAGTTCTGGTGGTA
ATCCTTTGATTTATCAGCATTTGTTTTGATTTTTTGGCCATCCTGAGGTT
TATGTTTTGATTTTGCCTGCTTTTGGGATTGTTAGACAGTCTACTTTATA
TTTAACGGGTAAGAAGGAGGTTTTTGGTTATTTGGGTATGGTTTATGCTA
TTTTAAGGATTGGTTTGATTGGTTGTGTGGTTTGGGCTCATCATATATAC
ACGGTTGGTATGGATTTAGATTCTCGTGCTTATTTTACTGCAGCTACTAT
AGTTATTGCGGTTCCTACGGGAGTGAAGGTTTTTAGGTGGTTAGCAACTT
TATTTGGTATGAAGATATTGTTTCAACCTATTTTATTGTGGGTTTTGGGT
TTTATTTTTTTGTTTACTATTGGGGGGTTGACTGGGGTTATATTGTCTAA
TTCTAGTTTGGATATTATTTTACATGATACTTATTATGTAGTTAGTCATT
TTCATTATGTTTTAAGGTTGGGAGCTGTTTTTGGTATTTTTACTGGTATT
AGTCTTTGATGAAGGTTTATGACTGGTTGTGTTTATAATAAGTTGTATAT
AGTAGTTATGTTTTTTTTGATGTTTTTAGGTGTGAATTTGACTTTTTTTC
CTTTGCATTTTGCTGGTTTGCACGGTTATCCTCGTAAGTATTTGGATTAT
CCTGATGTTTATTCGGTTTGAAATGTTATTTCTTCTTTTGGGTCTTTAGT
TAGTGTTTTTGCTTTATTTATGTTTATTTTTTTGTTGTTGGAGTCTTTTT
TTAGATATCGTTTGTTGTTATTGGATAATTATTATAATAGAAGTCCAGAA
TATAGATATAGGAGTTATGTTTTTGGTCATAGCTATCAGTCGGAAATTTA
TTTTAGAAGAAGGAGTTTAAAGTGTTAA
>FH.1
ATTTATATATATAAGAAATATCAAAGTGGTTTGTCGGTTTGGTTAGAAAG
TTCTAATCATAAGGATATTGGTACTCTTTATTTTTTGTTTGGTTTGTGGT
CGGGTATGTTAGGTACTGCTTTATCTTTGATTGTTCGTTTGGAGTTATCT
AAGCCTGGAATGTTGTTGTCTAATGGGCAATTGTATAATTCAATTATTAC
GGCTCATGCTTTTTTGATAATTTTTTTTATGGTAATGCCTAGTATGATTG
GTGGTTTTGGTAATTGAATGTTGCCTTTGATGTTGGGGGCTCCAGATATG
AGTTTTCCTCGTTTGAATAATTTGAGTTTTTGGTTGTTGCCAACTTCGAT
GTTTTTGATTTTAGATTCTTGTTTTGTAGATATAGGATGTGGAACTAGTT
GGACTGTTTATCCACCTTTGAGGAGTTTGGGTCATCCTGGTAGGAGGGTA
GATTTGGCGATTTTTAGTTTGCATTGTGCTGGATTGAGTTCTATTTTGGG
GGGTATTAATTTTATGTGTACGACGAAGAATATGCGAAGAAGTTCAATTT
CTTTGGAACATATAAGTTTGTTTGTTTGATCTGTTTTTGTAACTGTTTTT
TTGTTGGTATTGTCTTTACCTGTGTTGGCGGGGGCTATTACTATATTATT
AACTGATCGTAATTTAAATACTTCTTTTTTTGATCCTAGTTCTGGTGGTA
ATCCTTTGATTTATCAGCATTTGTTTTGATTTTTTGGTCATCCTGAGGTT
TATGTTTTGATTTTGCCTGCTTTTGGGATTGTTAGACAGTCTACTTTATA
TTTAACGGGTAAGAAGGAGGTTTTTGGTTATTTGGGTATGGTTTATGCTA
TTTTAAGGATTGGTTTGATTGGTTGTGTGGTTTGGGCTCACCATATATAC
ACGGTTGGTATGGATTTAGATTCTCGTGCTTATTTTACTGCGGCTACTAT
AGTTATTGCGGTTCCTACGGGAGTGAAGGTTTTTAGGTGGTTAGCAACTT
TATTTGGTATGAAGATATTGTTTCAACCTATTTTATTGTGGGTTTTGGGT
TTTATTTTTTTGTTTACTATTGGGGGGTTGACTGGAGTTATATTGTCTAA
TTCTAGTTTGGATATTATTTTACATGATACTTATTATGTAGTTAGGCATT
TTCATTATGTTTTAAGGTTGGGGGCTGTTTTTGGTATTTTTACTGGTATT
AGTCTTTGATGAAGGTTTATGACTGGTTGTGTTTATAATAAGTTGTATAT
AGTGGTTATGTTTTTTTTGATGTTTTTAGGTGTGAATTTGACTTTTTTTC
CTTTGCATTTTGCTGGTTTGCATGGCTATCCTCGTAAGTATTTGGATTAT
CCTGATGTTTATTCGGTTTGAAATGTTATTTCTTCTTTTGGGTCTTTAGT
TAGTGTTTTTGCTTTATTTATGTTTATTTTTTTGTTGTTGGAGTCTTTTT
TTAGATATCGTTTGTTGTTATTGGATAATTATTATAATAGAAGTCCAGAA
TATAGATATAGGAGTTATGTTTTTGGTCACAGCTATCAGTCGGAAGTTTA
TTTTAGAAGAAGGAGTTTAAAGTGTTAA
>HAW.1
ATTTATATATATAAGAAATATCAAAGTGGTTTGTCGGTTTGGTTAGAAAG
TTCTAATCATAAGGATATTGGTACTCTTTATTTTTTGTTTGGTTTGTGGT
CGGGTATGTTAGGTACTGCTTTATCTTTGATTGTTCGTTTGGAGTTATCT
AAGCCTGGAATGTTGTTGTCTAATGGGCAATTGTATAATTCAATTATTAC
GGCTCATGCTTTTTTGATAATTTTTTTTATGGTAATGCCTAGTATGATTG
GTGGTTTTGGTAATTGAATGTTGCCTTTGATGTTGGGGGCTCCAGATATG
AGTTTTCCTCGTTTGAATAATTTGAGTTTTTGGTTGTTGCCAACTTCGAT
GTTTTTGATTTTAGATTCTTGTTTTGTAGATATAGGATGTGGAACTAGTT
GGACTGTTTATCCACCTTTGAGGAGTTTGGGTCATCCTGGTAGGAGGGTA
GATTTGGCGATTTTTAGTTTGCATTGTGCTGGATTGAGTTCTATTTTGGG
GGGTATTAATTTTATGTGTACGACGAAGAATATGCGAAGAAGTTCAATTT
CTTTGGAACATATAAGTTTGTTTGTTTGATCTGTTTTTGTAACTGTTTTT
TTGTTGGTATTGTCTTTACCTGTGTTGGCGGGGGCTATTACTATATTATT
AACTGATCGTAATTTAAATACTTCTTTTTTTGATCCTAGTTCTGGTGGTA
ATCCTTTGATTTATCAGCATTTGTTTTGATTTTTTGGTCATCCTGAGGTT
TATGTTTTGATTTTGCCTGCTTTTGGGATTGTTAGACAGTCTACTTTATA
TTTAACGGGTAAGAAGGAGGTTTTTGGTTATTTGGGTATGGTTTATGCTA
TTTTAAGGATTGGTTTGATTGGTTGTGTGGTTTGGGCTCACCATATATAC
ACGGTTGGTATGGATTTAGATTCTCGTGCTTATTTTACTGCGGCTACTAT
AGTTATTGCGGTTCCTACGGGAGTGAAGGTTTTTAGGTGGTTAGCAACTT
TATTTGGTATGAAGATATTGTTTCAACCTATTTTATTGTGGGTTTTGGGT
TTTATTTTTTTGTTTACTATTGGGGGGTTGACTGGAGTTATATTGTCTAA
TTCTAGTTTGGATATTATTTTACATGATACTTATTATGTAGTTAGGCATT
TTCATTATGTTTTAAGGTTGGGGGCTGTTTTTGGTATTTTTACTGGTATT
AGTCTTTGATGAAGGTTTATGACTGGTTGTGTTTATAATAAGTTGTATAT
AGTGGTTATGTTTTTTTTGATGTTTTTAGGTGTGAATTTGACTTTTTTTC
CTTTGCATTTTGCTGGTTTGCATGGCTATCCTCGTAAGTATTTGGATTAT
CCTGATGTTTATTCGGTTTGAAATGTTATTTCTTCTTTTGGGTCTTTAGT
TAGTGTTTTTGCTTTATTTATGTTTATTTTTTTGTTGTTGGAGTCTTTTT
TTAGATATCGTTTGTTGTTATTGGATAATTATTATAATAGAAGTCCAGAA
TATAGATATAGGAGTTATGTTTTTGGTCACAGCTATCAGTCGGAAGTTTA
TTTTAGAAGAAGGAGTTTAAAGTGTTAA
>AP017672_Taiwan
ATTTATATATATAAGAAATATCAAAGTGGTTTGTCGGTTTGGTTAGAAAG
TTCTAACCATAAGGATATTGGTACTCTTTATTTTTTGTTTGGTTTGTGGT
CGGGTATGTTAGGTACTGCTTTATCTTTGATTGTTCGTTTGGAGTTATCT
AAGCCTGGAATGTTGTTGTCTAATGGGCAATTGTATAATTCAATTATTAC
GGCTCATGCTTTTTTGATAATTTTTTTTATGGTAATGCCTAGTATGATTG
GTGGTTTTGGTAATTGAATGTTGCCTTTGATGTTGGGGGCTCCAGATATG
AGTTTTCCTCGTTTGAATAATTTGAGTTTTTGATTGTTGCCAACTTCGAT
GTTTTTGATTTTAGATTCTTGTTTTGTAGATATAGGATGTGGAACTAGTT
GGACTGTTTATCCACCTTTGAGGAGTTTAGGTCATCCTGGTAGAAGGGTA
GATTTGGCGATTTTTAGTTTGCATTGTGCTGGATTGAGTTCTATTTTGGG
GGGTATTAATTTTATGTGTACGACGAAGAATATACGAAGAAGTTCAATTT
CTTTGGAACATATAAGTTTGTTTGTTTGATCTGTTTTTGTAACTGTTTTT
TTGTTGGTATTGTCTTTACCTGTGTTGGCGGGGGCTATTACCATGTTATT
AACTGATCGTAATTTAAATACTTCTTTTTTTGATCCTAGTTCTGGTGGTA
ATCCTTTGATTTATCAGCATTTGTTTTGATTTTTTGGCCATCCTGAGGTT
TATGTTTTGATTTTGCCTGCTTTTGGGATTGTTAGACAGTCTACTTTATA
TTTAACGGGTAAGAAGGAGGTTTTTGGTTATTTGGGTATGGTTTATGCTA
TTTTAAGGATTGGTTTGATTGGTTGTGTGGTTTGGGCTCATCATATATAC
ACGGTTGGTATGGATTTAGATTCTCGTGCTTATTTTACTGCAGCTACTAT
AGTTATTGCGGTTCCTACGGGAGTGAAGGTTTTTAGGTGGTTAGCAACTT
TATTTGGTATGAAGATATTGTTTCAACCTATTTTATTGTGGGTTTTGGGT
TTTATTTTTTTGTTTACTATTGGGGGGTTGACTGGGGTTATATTGTCTAA
TTCTAGTTTGGATATTATTTTACATGATACTTATTATGTAGTTAGTCATT
TTCATTATGTTTTAAGGTTGGGAGCTGTTTTTGGTATTTTTACTGGTATT
AGTCTTTGATGAAGGTTTATGACTGGTTGTGTTTATAATAAGTTGTATAT
AGTAGTTATGTTTTTTTTGATGTTTTTAGGTGTGAATTTGACTTTTTTTC
CTTTGCATTTTGCTGGTTTGCACGGTTATCCTCGTAAGTATTTGGATTAT
CCTGATGTTTATTCGGTTTGAAATGTTATTTCTTCTTTTGGGTCTTTAGT
TAGTGTTTTTGCTTTATTTATGTTTATTTTTTTGTTGTTGGAGTCTTTTT
TTAGATATCGTTTGTTGTTATTGGATAATTATTATAATAGAAGTCCAGAA
TATAGATATAGGAGTTATGTTTTTGGTCATAGCTATCAGTCGGAAATTTA
TTTTAGAAGAAGGAGTTTAAAGTGTTAA
>KT947978_Thailand
ATTTATATATATAAGAAATATCAAAGTGGTTTGTCGGTTTGGTTAGAAAG
TTCTAACCATAAGGATATTGGTACTCTTTATTTTTTGTTTGGTTTGTGGT
CGGGTATGCTAGGTACTGCTTTATCTTTGATTGTTCGTTTGGAGTTATCT
AAGCCTGGAATGTTGTTGTCTAATGGGCAATTATATAACTCAATTATTAC
GGCTCATGCTTTTTTGATAATTTTTTTTATGGTAATGCCAAGTATGATTG
GTGGTTTTGGTAATTGAATGTTGCCTTTGATATTGGGGGCTCCAGATATG
AGTTTTCCTCGTTTGAATAATTTGAGTTTTTGATTGTTGCCAACTTCGAT
GTTTTTGATTTTAGATTCTTGTTTTGTAGATATAGGATGTGGGACTAGTT
GGACTGTTTATCCACCTTTGAGGAGTTTAGGTCATCCTGGTAGAAGGGTA
GATTTGGCGATTTTTAGTTTGCATTGTGCTGGATTGAGTTCTATTTTGGG
TGGTATTAATTTTATGTGTACGACGAAGAATATGCGGAGAAGTTCAATTT
CTTTGGAACATATAAGTTTGTTTGTTTGATCTGTTTTTGTGACTGTTTTT
TTGTTGGTATTGTCTTTACCTGTGTTGGCGGGGGCTATTACTATATTATT
GACTGATCGTAATTTGAATACTTCTTTTTTTGATCCTAGTTCTGGTGGTA
ATCCTTTGATTTATCAGCATTTGTTTTGATTTTTTGGTCATCCTGAGGTT
TATGTTTTGATTTTGCCTGCTTTTGGGATTGTTAGACAGTCTACTTTATA
TTTAACGGGTAAGAAGGAGGTTTTTGGTTATTTGGGTATGGTTTATGCTA
TTTTAAGGATTGGTTTGATTGGTTGTGTGGTTTGGGCTCATCATATATAT
ACGGTTGGTATGGATTTAGATTCTCGTGCTTATTTTACTGCTGCTACTAT
AGTTATTGCGGTTCCTACGGGAGTGAAGGTTTTTAGGTGGTTAGCAACTT
TATTTGGTATAAAGATATTGTTTCAACCTATTTTATTGTGGGTTTTGGGT
TTTATTTTTTTATTTACTATTGGGGGGTTAACTGGGGTTATATTGTCTAA
TTCTAGTTTGGATATTATTTTACATGATACTTATTATGTAGTTAGGCATT
TTCATTATGTTTTAAGGTTGGGGGCTGTTTTTGGTATTTTTACTGGTATT
AGTCTTTGATGAAGGTTTATGACTGGTTGTGTTTATAATAAGTTGTATAT
AGTGGTTATGTTTTTTTTGATGTTTTTAGGTGTGAATTTGACTTTTTTTC
CTTTACATTTTGCTGGTTTGCATGGTTATCCTCGTAAGTATTTGGATTAT
CCTGATGTTTATTCGGTTTGAAATGTTATTTCTTCTTTTGGGTCTTTAGT
TAGTGTTTTTGCTTTATTTATATTTATTTTTTTGTTGTTGGAGTCTTTTT
TTAGATATCGTTTGTTGTTATTGGATAATTATTATAATAGAAGTCCAGAA
TATAGGTATAGGAGTTATGTTTTTGGCCATAGCTATCAGTCGGAAGTTTA
TTTTAGAAGAAGGAGTTTAAAGTGTTAA
>NC_013065_China
ATTTATATATATAAGAAATATCAAGGTGGTTTGTCGGTTTGATTAGAAAG
TTCTAATCATAAGGATATTGGTACTCTTTATTTTTTGTTTGGTTTATGGT
CGGGTATGTTAGGTACTGCTTTATCTTTGATTGTTCGTTTGGAATTGTCT
AAGCCTGGAATGTTGTTGTCTAATGGGCAATTGTATAATTCAATTATTAC
GGCTCATGCTTTTTTGATGATTTTTTTTATGGTGATGCCTAGTATGATTG
GTGGTTTTGGTAATTGAATATTGCCTTTGATGTTGGGGGCTCCGGATATG
AGTTTTCCTCGTTTGAATAATTTGAGTTTTTGATTATTACCAACTTCGAT
GTTTTTGATTTTAGATTCTTGTTTTGTGGATATAGGATGTGGGACTAGTT
GGACTGTTTATCCGCCTTTGAGAAGTTTAGGTCATCCTGGTAGAAGGGTG
GATTTGGCGATTTTTAGTTTGCATTGTGCTGGACTGAGTTCTATTTTGGG
GGGTATTAATTTTATGTGTACAACGAAGAATATGCGAAGAAGTTCAATTT
CTTTGGAACATATGAGTTTGTTTGTTTGATCTGTTTTTGTGACTGTTTTT
TTGTTGGTGTTGTCTTTACCTGTGTTGGCCGGGGCTATCACTATATTATT
AACTGATCGTAATTTAAATACTTCTTTTTTTGATCCTAGTTCTGGTGGTA
ATCCTTTGATTTATCGGCATTTGTTTTGATTTTTTGGTCATCCTGAGGTT
TATGTTTTGATTTTGCCTGCTTTTGGGATTGTTAGACAGTCTACTTTATA
TTTAACGGGTAAAAAAGAGGTTTTTGGTTATTTGGGTATGGTTTATGCTA
TTTTAAGAATTGGTTTGATTGGTTGTGTGGTTTGGGCTCATCATATATAT
ACGGTTGGTATGGATTTAGATTCTCGTGCTTATTTTACTGCGGCTACTAT
AGTTATTGCGGTTCCTACGGGAGTGAAGGTTTTTAGGTGGTTGGCAACTT
TATTTGGTATAAAGATATTGTTTCAACCTATTTTATTGTGGGTTTTGGGT
TTTATTTTTTTATTTACTATCGGTGGGTTAACGGGGGTTATATTGTCTAA
TTCTAGTTTGGATATTATTTTACATGATACTTATTATGTAGTTAGGCATT
TTCATTATGTTTTAAGGTTGGGGGCTGTTTTTGGTATTTTTACTGGTATT
AGTCTTTGATGAGGGTTTATGACTGGTTGTGTTTATAATAAGTTGTATAT
AGTGGTGATGTTTTTTTTGATGTTTTTGGGTGTGAATTTGACTTTTTTTC
CTTTGCATTTTGCTGGTTTACATGGTTATCCTCGTAAGTATTTAGATTAT
CCTGATGTTTATTCAGTTTGAAATGTTATTTCTTCTTTTGGGTCTTTAAT
TAGTGTTTTTGCTTTATTTATATTTATTTTTTTGTTGTTGGAGTCTTTTT
TTAGATATCGTTTGTTGTTACAGGATAATTATTATAATAGAAGTCCTGAG
TATAGATATAGAAGTTATGTTTTTGGTCATAGTTATCAGTCAGAAGTTTA
TTTTAGAAGGAGGAGTTTAAAGCGTTAG
>KY779735.1_Vietnam
ATTTATATATATAAGAAATATCAAAGTGGTTTGTCGATTTGGTTAGAGAG
TTCTAATCATAAGGATATTGGTACTCTTTATTTTTTGTTTGGATTGTGGT
CGGGTATGTTAGGTACTGCTTTATCTTTGATTGTTCGTTTGGAGTTGTCT
AAGCCTGGGATGTTGTTATCTAATGGGCAGTTGTATAATTCAGTTATTAC
GGCTCATGCTTTTTTGATGATTTTTTTTATGGTGATACCTAGTATGATTG
GTGGTTTTGGTAATTGAATGTTGCCTTTGATGTTGGGGGCTCCGGATATG
AGTTTTCCTCGTTTGAATAACTTGAGTTTTTGATTGTTGCCAACTTCAAT
GTTTTTGATTTTAGATTCTTGTTTTGTAGATATGGGATGTGGAACTAGTT
GGACTGTTTATCCACCTTTGAGAAGTTTGGGTCATCCTGGTAGGAGAGTG
GATTTGGCGATTTTTAGTTTGCATTGTGCTGGGTTGAGTTCTATTTTAGG
GGGTATTAATTTTATGTGTACTACGAAGAATATGCGAAGAAGTTCGATTT
CTTTGGAGCATATGAGTTTGTTTGTTTGATCTGTTTTTGTAACTGTTTTT
TTGTTGGTATTATCTTTGCCTGTTTTGGCAGGGGCTATTACTATGTTATT
GACTGATCGTAATTTAAATACTTCTTTTTTTGATCCTAGTTCTGGGGGTA
ATCCTTTGATTTATCAGCATTTGTTTTGATTTTTTGGTCATCCTGAGGTT
TATGTTTTAATTTTGCCTGCTTTTGGGATTGTTAGACAGTCTACTTTATA
TTTGACTGGTAAGAAGGAGGTTTTTGGTTATTTGGGTATGGTTTATGCTA
TTTTGAGAATTGGTTTGATTGGTTGTGTGGTATGGGCTCATCATATATAT
ACGGTTGGTATGGATTTAGATTCTCGTGCTTATTTTACTGCGGCTACTAT
GGTTATTGCGGTTCCTACTGGAGTAAAGGTTTTTAGGTGGTTAGCAACTT
TATTTGGTATAAAAATGTTGTTTCAGCCTATTTTATTGTGGGTTTTGGGT
TTTATTTTTTTATTTACTATTGGGGGGTTAACTGGGGTTATGTTATCTAA
TTCTAGTTTGGATATTATTTTACATGATACTTATTATGTGGTTAGACATT
TTCATTATGTTTTAAGATTGGGGGCTGTTTTTGGTATTTTTACAGGTATT
AGTCTTTGATGGAGGTTTATGACTGGTTGTGTTTATAATAAGTTGTATAT
AGTGGTGGTGTTTTTTTTGATGTTTTTAGGTGTGAATTTGACTTTTTTTC
CTTTGCATTTTGCTGGTTTACACGGTTATCCTCGTAAATATTTGGATTAT
CCTGATGTTTATTCGGTTTGAAATGTTATTTCTTCTTTTGGGTCTTTAGT
GAGTGTTTTTGCTTTATTTATGTTTATTTTTTTGTTGTTGGAGTCTTTTT
TTAGATATCGTTTGTTGATATTGGATAATTATTATAATAGAAGTCCTGAA
TATAGGTTTAGAAGTTATGTTTTTGGTCATAGTTATCAGTCGGAAGTTTA
TTTTAGAAGAAGGGGGTTAAAGTGTTAG
>KY779736.1_Cambodia
ATTTATATATATAAGAAATATCAAAGTGGTTTGTCGGTTTGGTTAGAAAG
TTCTAACCATAAGGATATTGGTACTCTTTATTTTTTGTTTGGTTTGTGGT
CGGGTATGTTGGGTACTGCTTTATCTTTGATTGTTCGTTTGGAATTATCT
AAGCCTGGAATGTTGTTGTCTAATGGGCAATTGTATAATTCAATTATTAC
GGCTCATGCTTTTTTGATAATTTTTTTTATGGTAATGCCTAGTATGATTG
GTGGTTTTGGTAATTGAATGTTGCCTTTGATGTTGGGGGCTCCAGATATG
AGTTTTCCTCGTTTGAATAATTTGAGTTTTTGATTGTTGCCAACTTCGAT
GTTTTTGATTTTAGATTCTTGTTTTGTAGATATAGGATGTGGGACTAGTT
GGACTGTTTATCCACCTTTGAGGAGTTTAGGTCATCCTGGTAGAAGGGTA
GATTTGGCGATTTTTAGTTTGCATTGTGCTGGATTGAGTTCTATTTTGGG
GGGTATTAATTTTATGTGTACGACGAAGAATATGCGAAGAAGTTCAATTT
CTTTGGAACATATAAGTTTGTTTGTTTGATCTGTTTTTGTAACTGTTTTT
TTGTTGGTATTGTCTTTACCTGTGTTGGCGGGGGCTATTACTATATTATT
AACTGATCGTAATTTAAATACTTCTTTTTTTGATCCTAGTTCTGGTGGTA
ATCCTTTGATTTATCAGCATTTGTTTTGATTTTTTGGTCATCCTGAGGTT
TATGTTTTGATTTTGCCTGCTTTTGGGATTGTTAGACAGTCTACTTTATA
TTTAACGGGTAAGAAGGAGGTTTTTGGTTATTTGGGTATGGTTTATGCTA
TTTTAAGGATTGGTTTGATTGGTTGTGTGGTTTGGGCCCATCATATATAT
ACGGTTGGTATGGATTTAGATTCTCGTGCTTATTTTACTGCGGCTACCAT
AGTTATTGCGGTTCCTACGGGAGTGAAGGTTTTTAGGTGGTTAGCAACTT
TATTTGGTATGAAGATATTGTTTCAACCTATTTTATTGTGGGTTTTGGGT
TTTATTTTTTTGTTTACTATTGGGGGGTTGACTGGGGTTATATTGTCTAA
TTCTAGTTTGGATATTATTTTACATGATACTTATTATGTAGTTAGGCATT
TTCATTATGTTTTAAGGTTGGGGGCTGTTTTTGGTATTTTTACTGGTATC
AGTCTTTGATGAAGGTTTATGACTGGTTGTGTTTATAATAAGTTGTATAT
AGTGGTTATGTTTTTTTTGATGTTTTTAGGTGTGAATTTGACTTTTTTTC
CTTTGCATTTTGCTGGTTTGCACGGCTATCCTCGTAAGTATTTGGATTAT
CCTGATGTTTATTCGGTTTGAAATGTTATTTCTTCTTTTGGGTCTTTAGT
TAGTGTTTTTGCTTTATTTATGTTTATTTTTTTGTTGTTGGAGTCTTTTT
TTAGATATCGTTTGTTGTTATTGGATAATTATTATAATAGAAGTCCAGAA
TATAGATATAGGAGTTATGTTTTTGGTCATAGTTATCAGTCGGAAGTTTA
TTTTAGAAGAAGGAGTTTAAAGTGTTAG
>KY779737.1_Vietnam
ATTTATATATATAAGAAATATCAAAGTGGTTTGTCGGTTTGGTTAGAAAG
TTCTAATCATAAGGATATTGGTACTCTTTATTTTTTGTTTGGTTTGTGGT
CGGGTATGTTAGGTACTGCTTTGTCTTTGATTGTTCGTTTGGAGTTGTCT
AAGCCTGGAATGTTGTTGTCTAACGGGCAATTGTATAATTCAATTATTAC
GGCTCATGCTTTTTTGATAATTTTTTTTATGGTAATGCCTAGTATGATTG
GTGGTTTTGGTAATTGAATGTTGCCTTTGATGTTGGGGGCTCCAGATATG
AGTTTTCCTCGTTTGAATAATTTGAGTTTTTGATTGTTGCCAACTTCGAT
GTTTTTGATTTTAGATTCTTGTTTTGTGGATATAGGATGTGGAACTAGTT
GGACTGTTTATCCGCCTTTGAGAAGTTTAGGTCATCCTGGTAGAAGGGTA
GATTTGGCGATTTTTAGTTTGCATTGTGCTGGATTGAGTTCTATTTTGGG
GGGTATTAATTTTATGTGTACGACGAAGAATATGCGAAGAAGTTCAATTT
CTTTGGAACATATGAGTTTGTTTGTTTGATCTGTTTTTGTGACTGTTTTT
TTGTTAGTATTGTCTTTGCCTGTGTTGGCGGGGGCTATTACTATACTATT
AACTGATCGTAATTTAAATACTTCTTTTTTTGATCCTAGTTCTGGTGGCA
ATCCTTTGATTTATCAACATTTGTTTTGATTTTTTGGCCATCCTGAGGTT
TATGTTTTGATTTTGCCTGCTTTTGGGATTGTTAGGCAGTCTACTTTATA
TTTAACGGGTAAGAAAGAGGTTTTTGGTTATTTGGGTATGGTTTATGCTA
TTTTGAGGATTGGTTTGATTGGTTGTGTGGTTTGGGCTCATCATATATAT
ACGGTTGGTATGGATTTAGATTCTCGTGCTTATTTTACTGCGGCTACTAT
AGTTATTGCGGTCCCTACAGGAGTGAAGGTTTTTAGGTGGTTAGCGACTT
TATTTGGTATAAAGATATTGTTTCAACCTATTTTATTGTGGGTTTTAGGT
TTTATTTTTTTATTTACTATTGGGGGGTTAACGGGAGTTATATTGTCTAA
TTCTAGTTTGGATATTATTTTACATGATACTTATTATGTAGTTAGGCATT
TTCATTATGTTTTAAGGTTGGGGGCTGTTTTTGGTATTTTTACTGGTATT
AGTCTTTGATGAAGGTTCATGACTGGTTGTGTTTATAATAAGTTGTATAT
AGTGGTAATGTTTTTTTTGATGTTTTTAGGTGTGAATTTGACTTTTTTTC
CTTTGCATTTTGCTGGTTTGCATGGTTATCCTCGTAAGTATTTGGATTAT
CCTGATGTCTATTCAGTTTGAAATGTTATTTCATCTTTTGGGTCTTTAGT
TAGTGTTTTTGCTTTATTTATGTTTATTTTTTTGTTGTTGGAGTCTTTTT
TTAGATATCGTTTGTTGTTATTGGATCATTATTATAATAGAAGTCCTGAA
TATAGATATAGAAGTTATGTTTTTGGTCATAGTTATCAGTCGGAAGTTTA
TTTTAGAAGAAGGAGTTTAAAGTGTTAG
>KY779738.1_Vietnam
ATTTATATATATAAGAAATATCAAGGTGGTTTGTCGGTTTGATTAGAAAG
TTCTAATCATAAGGATATTGGTACTCTTTATTTTTTGTTTGGTTTATGGT
CGGGTATGTTAGGTACTGCTTTATCTTTGATTGTTCGTTTGGAATTGTCT
AAGCCTGGAATGTTGTTGTCTAATGGGCAATTGTATAATTCAATTATTAC
GGCTCATGCTTTTTTGATGATTTTTTTTATGGTGATGCCTAGTATGATTG
GTGGTTTTGGTAATTGAATATTGCCTTTGATGTTGGGGGCTCCGGATATG
AGTTTTCCTCGTTTGAATAATTTGAGTTTTTGATTATTACCAACTTCGAT
GTTTTTGATTTTAGATTCTTGTTTTGTGGATATAGGATGTGGGACTAGTT
GGACTGTTTATCCGCCTTTGAGAAGTTTAGGTCATCCTGGTAGAAGGGTG
GATTTGGCGATTTTTAGTTTGCATTGTGCTGGACTGAGTTCTATTTTGGG
GGGTATTAATTTTATGTGTACAACGAAGAATATGCGAAGAAGTTCAATTT
CTTTGGAACATATGAGTTTGTTTGTTTGATCTGTTTTTGTGACTGTTTTT
TTGTTGGTGTTGTCTTTACCTGTGTTGGCCGGGGCTATCACTATATTATT
AACTGATCGTAATTTAAATACTTCTTTTTTTGATCCTAGTTCTGGTGGCA
ATCCTTTGATTTATCAGCATTTGTTTTGATTTTTTGGTCATCCTGAGGTT
TATGTTTTGATTTTGCCTGCTTTTGGGATTGTTAGACAGTCTACTTTATA
TTTAACGGGTAAAAAAGAGGTTTTTGGTTATTTGGGTATGGTTTATGCTA
TTTTAAGAATTGGTTTGATTGGTTGTGTGGTTTGGGCTCATCATATATAT
ACGGTTGGTATGGATTTAGATTCTCGTGCTTATTTTACTGCGGCTACTAT
AGTTATTGCGGTTCCTACGGGAGTGAAGGTTTTTAGGTGGTTGGCAACTT
TATTTGGTATAAAGATATTGTTTCAACCTATTTTATTGTGGGTTTTGGGT
TTTATTTTTTTATTTACTATCGGTGGGTTAACGGGGGTTATATTGTCTAA
TTCTAGTTTGGATATTATTTTACATGATACTTATTATGTAGTTAGGCATT
TTCATTATGTTTTAAGGTTGGGGGCTGTTTTTGGTATTTTTACTGGTATT
AGTCTTTGATGAGGGTTTATGACTGGTTGTGTTTATAATAAGTTGTATAT
AGTGGTGATGTTTTTTTTGATGTTTTTGGGTGTGAATTTGACTTTTTTTC
CTTTGCATTTTGCTGGTTTACATGGTTATCCTCGTAAGTATTTAGATTAT
CCTGATGTTTATTCAGTTTGAAATGTTATTTCTTCTTTTGGGTCTTTAAT
TAGTGTTTTTGCTTTATTTATATTTATTTTTTTGTTGTTGGAGTCTTTTT
TTAGATATCGTTTGTTGTTACAGGATAATTATTATAATAGAAGTCCTGAG
TATAGATATAGAAGTTATGTTTTTGGTCATAGTTATCAGTCAGAAGTTTA
TTTTAGAAGGAGGAGTTTAAAGCGTTAG
>KT186242_A_malaysiensis
ATTAATATATATAAAAAATATCAAGGTGGTTTGTTAGTTTGATTAGAGAG
TTCTAATCATAAGGATATTGGTACTCTTTATTTTTTGTTTGGATTTTGGT
CGGGTATGTTAGGTACTGCATTATCTTTGATTATTCGTTTGGAATTATCT
AAACCAGGGATGTTGTTATCTAATGGGCAATTGTATAATTCGATTATTAC
GGCGCATGCTTTTTTGATGATTTTTTTTATAGTAATACCAAGTATGATTG
GAGGATTTGGTAATTGAATGTTGCCTTTAATGTTGGGGGCTCCTGATATG
AGTTTTCCTCGTTTAAATAATTTGAGTTTTTGATTATTGCCAACTTCGAT
GTTTTTGATTTTGGATTCTTGTTTTGTTGATATAGGTTGTGGTACTAGAT
GAACTGTTTATCCGCCTTTGAGAAGTTTAGGTCATCCTGGTAGAAGAGTG
GATTTAGCGATTTTTAGTTTACATTGTGCTGGATTGAGTTCTATTTTGGG
AGGTATTAATTTTATATGTACAACTAAGAATATACGAAGGAGTTCAATTT
CTTTGGAGCATATGAGTTTATTTGTTTGATCTATTTTTGTAACTGTTTTT
TTGTTGGTGTTGTCTTTACCTGTATTAGCAGGGGCTATTACTATATTATT
AACGGATCGTAATTTGAATACTTCTTTTTTTGATCCTAGTTCTGGAGGTA
ATCCTTTAATTTATCAACACTTATTTTGATTTTTTGGTCATCCAGAGGTT
TATGTCTTAATTTTGCCTGCATTTGGAATTGTTAGGCAATCTACTTTGTA
TTTAACGGGTAAAAAAGAAGTTTTTGGTTATTTAGGTATAGTTTATGCTA
TTTTAAGTATTGGTTTAATTGGTTGTGTAGTGTGGGCTCATCATATATAT
ACAGTAGGTATAGATTTAGATTCTCGTGCTTATTTTACTGCGGCTACGAT
GGTTATTGCTGTTCCTACAGGGGTAAAGGTGTTTAGATGATTAGCAACTT
TGTTTGGTATAAAAATGTTATTTCAGCCTATTTTGTTGTGGGTTTTAGGT
TTCATTTTTTTATTTACTATTGGGGGTTTGACTGGGGTTATATTGTCTAA
TTCTAGTTTAGATATTATTTTACATGATACTTATTATGTAGTTAGGCATT
TTCATTATGTTTTGAGGTTAGGGGCTGTTTTTGGTATTTTTACTGGTATT
AGTCTTTGATGAAGTTTTATGACTGGTTACGTATATAATAAGTTATATAT
AGTAGTGATATTTTTTTTGATGTTTTTGGGTGTGAATTTGACTTTTTTTC
CTTTGCATTTTGCTGGTTTGCACGGGTATCCACGTAAGTATTTAGATTAT
CCTGATGTTTATTCGGTTTGAAATGTTATTTCTTCTTTTGGGTCTTTAGT
TAGTGTTTTTGCTTTGTTTATATTTATTTTTTTGTTATTAGAATCTTTTT
TTAGGTATCGCTTGGTTTTAATGGATAATTATTATAATAGAAGTCCTGAG
TATAGATATAGGAGTTATGTTTTTGGTCATAGTTATCAGTCAGAAGTTTA
TTTTAGAAGAAGAATTTTGAAATATTAA
>KT947979_A_malaysiensis
ATTAATATATATAAAAAATATCAAGGTGGTTTGTTAGTTTGATTAGAGAG
TTCTAATCATAAGGATATTGGTACTCTTTATTTTTTGTTTGGATTTTGGT
CGGGTATGTTAGGTACTGCATTATCTTTGATTATTCGTTTGGAATTATCT
AAACCAGGGATGTTGTTATCTAATGGGCAATTGTATAATTCGATTATTAC
GGCGCATGCTTTTTTGATGATTTTTTTTATAGTAATACCAAGTATGATTG
GAGGATTTGGTAATTGAATGTTGCCTTTAATGTTGGGGGCTCCTGATATG
AGTTTTCCTCGTTTAAATAATTTGAGTTTTTGATTATTGCCAACTTCGAT
GTTTTTGATTTTGGATTCTTGTTTTGTTGATATAGGTTGTGGTACTAGAT
GAACTGTTTATCCGCCTTTGAGAAGTTTGGGTCATCCTGGTAGAAGAGTG
GATTTAGCGATTTTTAGTTTACATTGTGCTGGATTGAGTTCTATTTTGGG
AGGTATTAATTTTATATGTACAACTAAGAATATACGAAGGAGTTCAATTT
CTTTGGAGCATATGAGTTTATTTGTTTGATCTATTTTTGTAACTGTTTTT
TTGTTGGTGTTGTCTTTACCTGTATTAGCAGGGGCTATTACTATATTATT
AACGGATCGTAATTTGAATACTTCTTTTTTTGATCCTAGTTCTGGAGGTA
ATCCTTTAATTTATCAACACTTATTTTGATTTTTTGGTCATCCAGAGGTT
TATGTCTTGATTTTGCCTGCATTTGGAATTGTTAGGCAATCTACTTTGTA
TTTAACGGGTAAAAAAGAAGTTTTTGGTTATTTAGGTATAGTTTATGCTA
TTTTAAGTATTGGTTTAATTGGTTGTGTAGTGTGGGCTCATCATATATAT
ACAGTAGGTATAGATTTAGATTCTCGTGCTTATTTTACTGCGGCTACGAT
GGTTATTGCTGTTCCTACAGGGGTAAAGGTGTTTAGATGATTAGCAACTT
TGTTTGGTATAAAAATGTTATTTCAGCCTATTTTGTTGTGGGTTTTAGGT
TTCATTTTTTTATTTACTATTGGGGGTTTGACTGGGGTTATATTGTCTAA
TTCTAGTTTAGATATTATTTTACATGATACTTATTATGTAGTTAGGCATT
TTCATTATGTTTTGAGGTTAGGGGCTGTTTTTGGTATTTTTACTGGTATT
AGTCTTTGATGAAGTTTTATGACTGGTTACGTATATAATAAGTTATATAT
AGTAGTGATATTTTTTTTGATGTTTTTGGGTGTGAATTTGACTTTTTTTC
CTTTGCATTTTGCTGGTTTGCACGGGTATCCACGTAAGTATTTAGATTAT
CCTGATGTTTATTCGGTTTGAAATGTTATTTCTTCTTTTGGGTCTTTAGT
TAGTGTTTTTGCTTTGTTTATATTTATTTTTTTGTTATTAGAATCTTTTT
TTAGGTATCGCTTGGTTTTAATGGATAATTATTATAATAGAAGTCCTGAG
TATAGATATAGGAGTTATGTTTTTGGTCATAGTTATCAGTCAGAAGTTTA
TTTTAGAAGAAGAATTTTGAAATATTAA
