# Supplementary material for: Low diversity of Angiostrongylus cantonensis complete mitochondrial DNA sequences from Australia, Hawaii, French Polynesia and the Canary Islands revealed using whole genome next-generation sequencing
Source: Parasit Vectors. 2019 May 16;12:241. doi: 10.1186/s13071-019-3491-y (PMC6524341; doi:10.1186/s13071-019-3491-y)
Supplement: Supplementary file 5 — Additional file 5: Alignment S4. Alignment of 254-bp fragment of cox1 sequences used for PSD table and maximum likelihood tree in Fig. 4d, e. [file 13071_2019_3491_MOESM5_ESM.fas]

>SYD.1
GCTATTTTAAGGATTGGTTTGATTGGTTGTGTGGTTTGGGCTCATCATAT
ATACACGGTTGGTATGGATTTAGATTCTCGTGCTTATTTTACTGCAGCTA
CTATAGTTATTGCGGTTCCTACGGGAGTGAAGGTTTTTAGGTGGTTAGCA
ACTTTATTTGGTATGAAGATATTGTTTCAACCTATTTTATTGTGGGTTTT
GGGTTTTATTTTTTTGTTTACTATTGGGGGGTTGACTGGGGTTATATTGT
CTAA
>TEN.1
GCTATTTTAAGGATTGGTTTGATTGGTTGTGTGGTTTGGGCTCATCATAT
ATACACGGTTGGTATGGATTTAGATTCTCGTGCTTATTTTACTGCAGCTA
CTATAGTTATTGCGGTTCCTACGGGAGTGAAGGTTTTTAGGTGGTTAGCA
ACTTTATTTGGTATGAAGATATTGTTTCAACCTATTTTATTGTGGGTTTT
GGGTTTTATTTTTTTGTTTACTATTGGGGGGTTGACTGGGGTTATATTGT
CTAA
>FH.1
GCTATTTTAAGGATTGGTTTGATTGGTTGTGTGGTTTGGGCTCACCATAT
ATACACGGTTGGTATGGATTTAGATTCTCGTGCTTATTTTACTGCGGCTA
CTATAGTTATTGCGGTTCCTACGGGAGTGAAGGTTTTTAGGTGGTTAGCA
ACTTTATTTGGTATGAAGATATTGTTTCAACCTATTTTATTGTGGGTTTT
GGGTTTTATTTTTTTGTTTACTATTGGGGGGTTGACTGGAGTTATATTGT
CTAA
>HAW.1
GCTATTTTAAGGATTGGTTTGATTGGTTGTGTGGTTTGGGCTCACCATAT
ATACACGGTTGGTATGGATTTAGATTCTCGTGCTTATTTTACTGCGGCTA
CTATAGTTATTGCGGTTCCTACGGGAGTGAAGGTTTTTAGGTGGTTAGCA
ACTTTATTTGGTATGAAGATATTGTTTCAACCTATTTTATTGTGGGTTTT
GGGTTTTATTTTTTTGTTTACTATTGGGGGGTTGACTGGAGTTATATTGT
CTAA
>AP017672_Taiwan
GCTATTTTAAGGATTGGTTTGATTGGTTGTGTGGTTTGGGCTCATCATAT
ATACACGGTTGGTATGGATTTAGATTCTCGTGCTTATTTTACTGCAGCTA
CTATAGTTATTGCGGTTCCTACGGGAGTGAAGGTTTTTAGGTGGTTAGCA
ACTTTATTTGGTATGAAGATATTGTTTCAACCTATTTTATTGTGGGTTTT
GGGTTTTATTTTTTTGTTTACTATTGGGGGGTTGACTGGGGTTATATTGT
CTAA
>KT947978_Thailand
GCTATTTTAAGGATTGGTTTGATTGGTTGTGTGGTTTGGGCTCATCATAT
ATATACGGTTGGTATGGATTTAGATTCTCGTGCTTATTTTACTGCTGCTA
CTATAGTTATTGCGGTTCCTACGGGAGTGAAGGTTTTTAGGTGGTTAGCA
ACTTTATTTGGTATAAAGATATTGTTTCAACCTATTTTATTGTGGGTTTT
GGGTTTTATTTTTTTATTTACTATTGGGGGGTTAACTGGGGTTATATTGT
CTAA
>NC_013065_China
GCTATTTTAAGAATTGGTTTGATTGGTTGTGTGGTTTGGGCTCATCATAT
ATATACGGTTGGTATGGATTTAGATTCTCGTGCTTATTTTACTGCGGCTA
CTATAGTTATTGCGGTTCCTACGGGAGTGAAGGTTTTTAGGTGGTTGGCA
ACTTTATTTGGTATAAAGATATTGTTTCAACCTATTTTATTGTGGGTTTT
GGGTTTTATTTTTTTATTTACTATCGGTGGGTTAACGGGGGTTATATTGT
CTAA
>KY779735.1_Vietnam
GCTATTTTGAGAATTGGTTTGATTGGTTGTGTGGTATGGGCTCATCATAT
ATATACGGTTGGTATGGATTTAGATTCTCGTGCTTATTTTACTGCGGCTA
CTATGGTTATTGCGGTTCCTACTGGAGTAAAGGTTTTTAGGTGGTTAGCA
ACTTTATTTGGTATAAAAATGTTGTTTCAGCCTATTTTATTGTGGGTTTT
GGGTTTTATTTTTTTATTTACTATTGGGGGGTTAACTGGGGTTATGTTAT
CTAA
>KY779736.1_Cambodia
GCTATTTTAAGGATTGGTTTGATTGGTTGTGTGGTTTGGGCCCATCATAT
ATATACGGTTGGTATGGATTTAGATTCTCGTGCTTATTTTACTGCGGCTA
CCATAGTTATTGCGGTTCCTACGGGAGTGAAGGTTTTTAGGTGGTTAGCA
ACTTTATTTGGTATGAAGATATTGTTTCAACCTATTTTATTGTGGGTTTT
GGGTTTTATTTTTTTGTTTACTATTGGGGGGTTGACTGGGGTTATATTGT
CTAA
>KY779737.1_Vietnam
GCTATTTTGAGGATTGGTTTGATTGGTTGTGTGGTTTGGGCTCATCATAT
ATATACGGTTGGTATGGATTTAGATTCTCGTGCTTATTTTACTGCGGCTA
CTATAGTTATTGCGGTCCCTACAGGAGTGAAGGTTTTTAGGTGGTTAGCG
ACTTTATTTGGTATAAAGATATTGTTTCAACCTATTTTATTGTGGGTTTT
AGGTTTTATTTTTTTATTTACTATTGGGGGGTTAACGGGAGTTATATTGT
CTAA
>KY779738.1_Vietnam
GCTATTTTAAGAATTGGTTTGATTGGTTGTGTGGTTTGGGCTCATCATAT
ATATACGGTTGGTATGGATTTAGATTCTCGTGCTTATTTTACTGCGGCTA
CTATAGTTATTGCGGTTCCTACGGGAGTGAAGGTTTTTAGGTGGTTGGCA
ACTTTATTTGGTATAAAGATATTGTTTCAACCTATTTTATTGTGGGTTTT
GGGTTTTATTTTTTTATTTACTATCGGTGGGTTAACGGGGGTTATATTGT
CTAA
>KT186242_A_malaysiensis
GCTATTTTAAGTATTGGTTTAATTGGTTGTGTAGTGTGGGCTCATCATAT
ATATACAGTAGGTATAGATTTAGATTCTCGTGCTTATTTTACTGCGGCTA
CGATGGTTATTGCTGTTCCTACAGGGGTAAAGGTGTTTAGATGATTAGCA
ACTTTGTTTGGTATAAAAATGTTATTTCAGCCTATTTTGTTGTGGGTTTT
AGGTTTCATTTTTTTATTTACTATTGGGGGTTTGACTGGGGTTATATTGT
CTAA
>KT947979_A_malaysiensis
GCTATTTTAAGTATTGGTTTAATTGGTTGTGTAGTGTGGGCTCATCATAT
ATATACAGTAGGTATAGATTTAGATTCTCGTGCTTATTTTACTGCGGCTA
CGATGGTTATTGCTGTTCCTACAGGGGTAAAGGTGTTTAGATGATTAGCA
ACTTTGTTTGGTATAAAAATGTTATTTCAGCCTATTTTGTTGTGGGTTTT
AGGTTTCATTTTTTTATTTACTATTGGGGGTTTGACTGGGGTTATATTGT
CTAA
