# Supplementary material for: Low diversity of Angiostrongylus cantonensis complete mitochondrial DNA sequences from Australia, Hawaii, French Polynesia and the Canary Islands revealed using whole genome next-generation sequencing
Source: Parasit Vectors. 2019 May 16;12:241. doi: 10.1186/s13071-019-3491-y (PMC6524341; doi:10.1186/s13071-019-3491-y)
Supplement: Supplementary file 6 — Additional file 6: Alignment S5. Alignment of cox1 sequences used for construction of maximum likelihood tree in Fig. 5. [file 13071_2019_3491_MOESM6_ESM.fas]

>AB684358.1_Japan_AC1
--------------------------------------------------------------------------------
--------------------------------------------------------------------------------
--------------------------------------------------------------------------------
--------------------------------------------------------------------------------
--------------------------------------------------------------------------------
--------------------------------------------------------------------------------
--------------------------------------------------------------------------------
--------------------------------------------------------------------------------
--------------------------------------------------------------------------------
---------------------------------------------------TTTGGGATTGTTAGACAGTCTACTTTATA
TTTAACGGGTAAAAAAGAGGTTTTTGGTTATTTGGGTATGGTTTATGCTATTTTAAGAATTGGTTTGATTGGTTGTGTGG
TTTGGGCTCATCATATATATACGGTTGGTATGGATTTGGATTCTCGTGCTTATTTTACTGCGGCTACTATAGTTATTGCG
GTTCCTACGGGAGTGAAGGTTTTTAGGTGGTTGGCAACTTTATTTGGTATAAAGATATTGTTTCAACCTATTTTATTGTG
GGTTTTGGGTTTTATTTTT---TTATTTACTATTGGTGGGTTAACCGGGGTTATATTGTCTAATTCTAGTTTGGATATTA
TTTTACATGATACTTATTATGTAGTTAGGCATTTTCATTATGTTTTAAGGTTGGGGGCTGTTTTTGGTATTTTTACTGGT
ATTAGTCTTTGATGAGGGTTTATGACTGGTTGTGTTTATAATAAGTTGTATATAGTGGTGATGTTTTTTTTGATGTTTTT
GGGTGTGAATTTGACTTTTTTTCCTTTGCATTTTGCTGGTTTACATGGTTATCCTCGTA---------------------
--------------------------------------------------------------------------------
--------------------------------------------------------------------------------
-------------------------------------------------------------
>AB684367.1_Japan_AC3
--------------------------------------------------------------------------------
--------------------------------------------------------------------------------
--------------------------------------------------------------------------------
--------------------------------------------------------------------------------
--------------------------------------------------------------------------------
--------------------------------------------------------------------------------
--------------------------------------------------------------------------------
--------------------------------------------------------------------------------
--------------------------------------------------------------------------------
---------------------------------------------------TTTGGGATTGTTAGACAGTCTACTTTATA
TTTAACGGGTAAAAAGGAGGTTTTTGGTTATTTGGGTATGGTTTATGCTATTTTAAGAATTGGTTTGATTGGTTGTGTGG
TTTGGGCTCATCATATATATACGGTTGGTATGGATTTAGATTCTCGTGCTTATTTTACTGCGGCTACTATAGTTATTGCG
GTTCCTACGGGAGTGAAGGTTTTTAGGTGGTTGGCAACTTTATTTGGTATAAAGATATTGTTTCAACCTATTTTATTGTG
GGTTTTGGGCTTTATTTTT---TTATTTACTATTGGTGGGTTAACTGGGGTTATATTGTCTAATTCTAGTTTGGATATTA
TTTTACATGATACTTATTATGTAGTTAGGCATTTTCATTATGTTTTAAGGTTGGGGGCTGTTTTTGGTATTTTTACTGGT
ATTAGTCTTTGATGAGGGTTTATGACCGGTTGTGTTTATAATAAGTTGTATATAGTGGTAATGTTTTTTTTGATGTTTTT
GGGTGTGAATTTGACTTTTTTTCCTTTGCATTTTGCTGGTTTACATGGTTATCCTCGTA---------------------
--------------------------------------------------------------------------------
--------------------------------------------------------------------------------
-------------------------------------------------------------
>AB684368.1_Thailand_AC4
--------------------------------------------------------------------------------
--------------------------------------------------------------------------------
--------------------------------------------------------------------------------
--------------------------------------------------------------------------------
--------------------------------------------------------------------------------
--------------------------------------------------------------------------------
--------------------------------------------------------------------------------
--------------------------------------------------------------------------------
--------------------------------------------------------------------------------
---------------------------------------------------TTTGGGATTGTTAGACAGTCTACTTTATA
TTTAACGGGTAAGAAGGAGGTTTTTGGTTATTTGGGTATGGTTTATGCTATTTTAAGGATTGGTTTGATTGGTTGTGTGG
TTTGGGCTCATCATATATATACGGTTGGTATGGATTTAGATTCTCGTGCTTATTTTACTGCGGCTACTATAGTTATTGCG
GTTCCTACGGGAGTGAAGGTTTTTAGGTGGTTAGCAACTTTATTTGGTATAAAGATATTGTTTCAACCTATTTTATTGTG
GGTTTTGGGTTTTATTTTT---TTATTTACTATTGGGGGGTTAACTGGGGTTATATTGTCTAATTCTAGTTTGGATATTA
TTTTACATGATACTTATTATGTAGTTAGGCATTTTCATTATGTTTTAAGGTTGGGGGCTGTTTTTGGTATTTTTACTGGT
ATTAGTCTTTGATGAAGGTTTATGACTGGTTGTGTTTATAATAAGTTGTATATAGTGGTTATGTTTTTTTTGATGTTTTT
AGGTGTGAATTTGACTTTTTTTCCTTTACATTTTGCTGGTTTGCATGGTTATCCTCGTA---------------------
--------------------------------------------------------------------------------
--------------------------------------------------------------------------------
-------------------------------------------------------------
>AB684369.1_Japan_AC5
--------------------------------------------------------------------------------
--------------------------------------------------------------------------------
--------------------------------------------------------------------------------
--------------------------------------------------------------------------------
--------------------------------------------------------------------------------
--------------------------------------------------------------------------------
--------------------------------------------------------------------------------
--------------------------------------------------------------------------------
--------------------------------------------------------------------------------
---------------------------------------------------TTTGGGATTGTTAGACAGTCTACTTTATA
TTTAACGGGTAAGAAGGAGGTTTTTGGTTATTTGGGTATGGTTTATGCTATTTTAAGGATTGGTTTGATTGGTTGTGTGG
TTTGGGCTCACCATATATACACGGTTGGTATGGATTTAGATTCTCGTGCTTATTTTACTGCGGCTACTATAGTTATTGCG
GTTCCTACGGGAGTGAAGGTTTTTAGGTGGTTAGCAACTTTATTTGGTATGAAGATATTGTTTCAACCTATTTTATTGTG
GGTTTTGGGTTTTATTTTT---TTGTTTACTATTGGGGGGTTGACTGGAGTTATATTGTCTAATTCTAGTTTGGATATTA
TTTTACATGATACTTATTATGTAGTTAGGCATTTTCATTATGTTTTAAGGTTGGGGGCTGTTTTTGGTATTTTTACTGGT
ATTAGTCTTTGATGAAGGTTTATGACTGGTTGTGTTTATAATAAGTTGTATATAGTGGTTATGTTTTTTTTGATGTTTTT
AGGTGTGAATTTGACTTTTTTTCCTTTGCATTTTGCTGGTTTGCATGGCTATCCTCGTA---------------------
--------------------------------------------------------------------------------
--------------------------------------------------------------------------------
-------------------------------------------------------------
>AB684374.1_China_AC6
--------------------------------------------------------------------------------
--------------------------------------------------------------------------------
--------------------------------------------------------------------------------
--------------------------------------------------------------------------------
--------------------------------------------------------------------------------
--------------------------------------------------------------------------------
--------------------------------------------------------------------------------
--------------------------------------------------------------------------------
--------------------------------------------------------------------------------
---------------------------------------------------TTTGGGATTGTTAGACAGTCTACTTTATA
TTTGACTGGTAAGAAGGAGGTTTTTGGTTATTTGGGTATGGTTTATGCTATTTTGAGAATTGGTTTGATTGGTTGTGTGG
TATGGGCTCATCATATATATACGGTTGGTATGGATTTAGATTCTCGTGCTTATTTTACTGCGGCTACTATGGTTATTGCG
GTCCCTACGGGAGTAAAGGTTTTTAGGTGGTTAGCAACTTTATTTGGTATAAAAATGTTGTTTCAACCTATTTTATTGTG
GGTTTTGGGTTTTATTTTT---TTATTTACTATTGGGGGATTAACTGGGGTTATATTGTCTAATTCTAGTTTGGATATTA
TTTTACATGATACTTATTATGTGGTTAGACATTTTCATTATGTTTTAAGATTGGGGGCTGTTTTTGGTATTTTTACAGGT
ATTAGTCTTTGATGGAGGTTTATGACTGGTTGTGTTTATAATAAGTTGTATATAGTGGTGGTGTTTTTTTTAATGTTTTT
AGGTGTAAATTTGACTTTTTTTCCTTTGCATTTTGCTGGTTTACGTGGTTATCCTCGTA---------------------
--------------------------------------------------------------------------------
--------------------------------------------------------------------------------
-------------------------------------------------------------
>AB684375.1_Japan_AC7
--------------------------------------------------------------------------------
--------------------------------------------------------------------------------
--------------------------------------------------------------------------------
--------------------------------------------------------------------------------
--------------------------------------------------------------------------------
--------------------------------------------------------------------------------
--------------------------------------------------------------------------------
--------------------------------------------------------------------------------
--------------------------------------------------------------------------------
---------------------------------------------------TTTGGGATTGTTAGACAGTCTACTTTATA
TTTGACTGGTAAGAAGGAGGTTTTTGGTTATTTGGGTATGGTTTATGCTATTTTAAGAATTGGTTTGATTGGTTGTGTGG
TATGGGCTCATCATATATATACGGTTGGTATAGATTTAGATTCTCGTGCTTATTTTACTGCGGCTACTATGGTTATTGCG
GTTCCTACGGGAGTAAAGGTTTTTAGGTGGTTAGCAACTTTATTTGGTATAAAAATGTTGTTTCAACCTATTTTATTGTG
GGTTTTGGGTTTTATTTTT---TTGTTTACTATTGGGGGATTAACTGGGGTTATATTGTCTAATTCTAGTTTGGATATTA
TTTTACATGATACTTATTATGTGGTTAGACATTTTCACTATGTTTTAAGATTGGGGGCTGTTTTTGGTATTTTTACAGGT
ATTAGTCTTTGATGGAGGTTTATGACTGGTTGTGTTTATAATAAGTTGTATATGGTGGTGGTGTTTTTTTTAATGTTTTT
AGGTGTAAATTTGACTTTTTTTCCTTTGCATTTTGCTGGTTTACATGGTTATCCTCGTA---------------------
--------------------------------------------------------------------------------
--------------------------------------------------------------------------------
-------------------------------------------------------------
>AB699589.1_Japan
--------------------------------------------------------------------------------
--------------------------------------------------------------------------------
--------------------------------------------------------------------------------
--------------------------------------------------------------------------------
--------------------------------------------------------------------------------
--------------------------------------------------------------------------------
--------------------------------------------------------------------------------
--------------------------------------------------------------------------------
--------------------------------------------------------------------------------
--------------------------------------------------------------------------------
-------GGTAAGAAGGAGGTTTTTGGTTATTTGGGTATGGTTTATGCTATTTTAAGGATTGGTTTGATTGGTTGTGTGG
TTTGGGCTCACCATATATACACGGTTGGTATGGATTTAGATTCTCGTGCTTATTTTACTGCGGCTACTATAGTTATTGCG
GTTCCTACGGGAGTGAAGGTTTTTAGGTGGTTAGCAACTTTATTTGGTATGAAGATATTGTTTCAACCTATTTTATTGTG
GGTTTTGGGTTTTATTTTT---TTGTTTACTATTGGGGGGTTGACTGGGGTTATGTTGTCTAA-----------------
--------------------------------------------------------------------------------
--------------------------------------------------------------------------------
--------------------------------------------------------------------------------
--------------------------------------------------------------------------------
--------------------------------------------------------------------------------
-------------------------------------------------------------
>TEN.1_cox1_mtDNA
ATTTATATATATAAGAAATATCAAAGTGGTTTGTCGGTTTGGTTAGAAAGTTCTAACCATAAGGATATTGGTACTCTTTA
TTTTTTGTTTGGTTTGTGGTCGGGTATGTTAGGTACTGCTTTATCTTTGATTGTTCGTTTGGAGTTATCTAAGCCTGGAA
TGTTGTTGTCTAATGGGCAATTGTATAATTCAATTATTACGGCTCATGCTTTTTTGATAATTTTTTTTATGGTAATGCCT
AGTATGATTGGTGGTTTTGGTAATTGAATGTTGCCTTTGATGTTGGGGGCTCCAGATATGAGTTTTCCTCGTTTGAATAA
TTTGAGTTTTTGATTGTTGCCAACTTCGATGTTTTTGATTTTAGATTCTTGTTTTGTAGATATAGGATGTGGAACTAGTT
GGACTGTTTATCCACCTTTGAGGAGTTTAGGTCATCCTGGTAGAAGGGTAGATTTGGCGATTTTTAGTTTGCATTGTGCT
GGATTGAGTTCTATTTTGGGGGGTATTAATTTTATGTGTACGACGAAGAATATACGAAGAAGTTCAATTTCTTTGGAACA
TATAAGTTTGTTTGTTTGATCTGTTTTTGTAACTGTTTTTTTGTTGGTATTGTCTTTACCTGTGTTGGCGGGGGCTATTA
CCATGTTATTAACTGATCGTAATTTAAATACTTCTTTTTTTGATCCTAGTTCTGGTGGTAATCCTTTGATTTATCAGCAT
TTGTTTTGATTTTTTGGCCATCCTGAGGTTTATGTTTTGATTTTGCCTGCTTTTGGGATTGTTAGACAGTCTACTTTATA
TTTAACGGGTAAGAAGGAGGTTTTTGGTTATTTGGGTATGGTTTATGCTATTTTAAGGATTGGTTTGATTGGTTGTGTGG
TTTGGGCTCATCATATATACACGGTTGGTATGGATTTAGATTCTCGTGCTTATTTTACTGCAGCTACTATAGTTATTGCG
GTTCCTACGGGAGTGAAGGTTTTTAGGTGGTTAGCAACTTTATTTGGTATGAAGATATTGTTTCAACCTATTTTATTGTG
GGTTTTGGGTTTTATTTTT---TTGTTTACTATTGGGGGGTTGACTGGGGTTATATTGTCTAATTCTAGTTTGGATATTA
TTTTACATGATACTTATTATGTAGTTAGTCATTTTCATTATGTTTTAAGGTTGGGAGCTGTTTTTGGTATTTTTACTGGT
ATTAGTCTTTGATGAAGGTTTATGACTGGTTGTGTTTATAATAAGTTGTATATAGTAGTTATGTTTTTTTTGATGTTTTT
AGGTGTGAATTTGACTTTTTTTCCTTTGCATTTTGCTGGTTTGCACGGTTATCCTCGTAAGTATTTGGATTATCCTGATG
TTTATTCGGTTTGAAATGTTATTTCTTCTTTTGGGTCTTTAGTTAGTGTTTTTGCTTTATTTATGTTTATTTTTTTGTTG
TTGGAGTCTTTTTTTAGATATCGTTTGTTGTTATTGGATAATTATTATAATAGAAGTCCAGAATATAGATATAGGAGTTA
TGTTTTTGGTCATAGCTATCAGTCGGAAATTTATTTTAGAAGAAGGAGTTTAAAGTGTTAA
>FH.1_cox1_mtDNA
ATTTATATATATAAGAAATATCAAAGTGGTTTGTCGGTTTGGTTAGAAAGTTCTAATCATAAGGATATTGGTACTCTTTA
TTTTTTGTTTGGTTTGTGGTCGGGTATGTTAGGTACTGCTTTATCTTTGATTGTTCGTTTGGAGTTATCTAAGCCTGGAA
TGTTGTTGTCTAATGGGCAATTGTATAATTCAATTATTACGGCTCATGCTTTTTTGATAATTTTTTTTATGGTAATGCCT
AGTATGATTGGTGGTTTTGGTAATTGAATGTTGCCTTTGATGTTGGGGGCTCCAGATATGAGTTTTCCTCGTTTGAATAA
TTTGAGTTTTTGGTTGTTGCCAACTTCGATGTTTTTGATTTTAGATTCTTGTTTTGTAGATATAGGATGTGGAACTAGTT
GGACTGTTTATCCACCTTTGAGGAGTTTGGGTCATCCTGGTAGGAGGGTAGATTTGGCGATTTTTAGTTTGCATTGTGCT
GGATTGAGTTCTATTTTGGGGGGTATTAATTTTATGTGTACGACGAAGAATATGCGAAGAAGTTCAATTTCTTTGGAACA
TATAAGTTTGTTTGTTTGATCTGTTTTTGTAACTGTTTTTTTGTTGGTATTGTCTTTACCTGTGTTGGCGGGGGCTATTA
CTATATTATTAACTGATCGTAATTTAAATACTTCTTTTTTTGATCCTAGTTCTGGTGGTAATCCTTTGATTTATCAGCAT
TTGTTTTGATTTTTTGGTCATCCTGAGGTTTATGTTTTGATTTTGCCTGCTTTTGGGATTGTTAGACAGTCTACTTTATA
TTTAACGGGTAAGAAGGAGGTTTTTGGTTATTTGGGTATGGTTTATGCTATTTTAAGGATTGGTTTGATTGGTTGTGTGG
TTTGGGCTCACCATATATACACGGTTGGTATGGATTTAGATTCTCGTGCTTATTTTACTGCGGCTACTATAGTTATTGCG
GTTCCTACGGGAGTGAAGGTTTTTAGGTGGTTAGCAACTTTATTTGGTATGAAGATATTGTTTCAACCTATTTTATTGTG
GGTTTTGGGTTTTATTTTT---TTGTTTACTATTGGGGGGTTGACTGGAGTTATATTGTCTAATTCTAGTTTGGATATTA
TTTTACATGATACTTATTATGTAGTTAGGCATTTTCATTATGTTTTAAGGTTGGGGGCTGTTTTTGGTATTTTTACTGGT
ATTAGTCTTTGATGAAGGTTTATGACTGGTTGTGTTTATAATAAGTTGTATATAGTGGTTATGTTTTTTTTGATGTTTTT
AGGTGTGAATTTGACTTTTTTTCCTTTGCATTTTGCTGGTTTGCATGGCTATCCTCGTAAGTATTTGGATTATCCTGATG
TTTATTCGGTTTGAAATGTTATTTCTTCTTTTGGGTCTTTAGTTAGTGTTTTTGCTTTATTTATGTTTATTTTTTTGTTG
TTGGAGTCTTTTTTTAGATATCGTTTGTTGTTATTGGATAATTATTATAATAGAAGTCCAGAATATAGATATAGGAGTTA
TGTTTTTGGTCACAGCTATCAGTCGGAAGTTTATTTTAGAAGAAGGAGTTTAAAGTGTTAA
>HAW.1_cox1_mtDNA
ATTTATATATATAAGAAATATCAAAGTGGTTTGTCGGTTTGGTTAGAAAGTTCTAATCATAAGGATATTGGTACTCTTTA
TTTTTTGTTTGGTTTGTGGTCGGGTATGTTAGGTACTGCTTTATCTTTGATTGTTCGTTTGGAGTTATCTAAGCCTGGAA
TGTTGTTGTCTAATGGGCAATTGTATAATTCAATTATTACGGCTCATGCTTTTTTGATAATTTTTTTTATGGTAATGCCT
AGTATGATTGGTGGTTTTGGTAATTGAATGTTGCCTTTGATGTTGGGGGCTCCAGATATGAGTTTTCCTCGTTTGAATAA
TTTGAGTTTTTGGTTGTTGCCAACTTCGATGTTTTTGATTTTAGATTCTTGTTTTGTAGATATAGGATGTGGAACTAGTT
GGACTGTTTATCCACCTTTGAGGAGTTTGGGTCATCCTGGTAGGAGGGTAGATTTGGCGATTTTTAGTTTGCATTGTGCT
GGATTGAGTTCTATTTTGGGGGGTATTAATTTTATGTGTACGACGAAGAATATGCGAAGAAGTTCAATTTCTTTGGAACA
TATAAGTTTGTTTGTTTGATCTGTTTTTGTAACTGTTTTTTTGTTGGTATTGTCTTTACCTGTGTTGGCGGGGGCTATTA
CTATATTATTAACTGATCGTAATTTAAATACTTCTTTTTTTGATCCTAGTTCTGGTGGTAATCCTTTGATTTATCAGCAT
TTGTTTTGATTTTTTGGTCATCCTGAGGTTTATGTTTTGATTTTGCCTGCTTTTGGGATTGTTAGACAGTCTACTTTATA
TTTAACGGGTAAGAAGGAGGTTTTTGGTTATTTGGGTATGGTTTATGCTATTTTAAGGATTGGTTTGATTGGTTGTGTGG
TTTGGGCTCACCATATATACACGGTTGGTATGGATTTAGATTCTCGTGCTTATTTTACTGCGGCTACTATAGTTATTGCG
GTTCCTACGGGAGTGAAGGTTTTTAGGTGGTTAGCAACTTTATTTGGTATGAAGATATTGTTTCAACCTATTTTATTGTG
GGTTTTGGGTTTTATTTTT---TTGTTTACTATTGGGGGGTTGACTGGAGTTATATTGTCTAATTCTAGTTTGGATATTA
TTTTACATGATACTTATTATGTAGTTAGGCATTTTCATTATGTTTTAAGGTTGGGGGCTGTTTTTGGTATTTTTACTGGT
ATTAGTCTTTGATGAAGGTTTATGACTGGTTGTGTTTATAATAAGTTGTATATAGTGGTTATGTTTTTTTTGATGTTTTT
AGGTGTGAATTTGACTTTTTTTCCTTTGCATTTTGCTGGTTTGCATGGCTATCCTCGTAAGTATTTGGATTATCCTGATG
TTTATTCGGTTTGAAATGTTATTTCTTCTTTTGGGTCTTTAGTTAGTGTTTTTGCTTTATTTATGTTTATTTTTTTGTTG
TTGGAGTCTTTTTTTAGATATCGTTTGTTGTTATTGGATAATTATTATAATAGAAGTCCAGAATATAGATATAGGAGTTA
TGTTTTTGGTCACAGCTATCAGTCGGAAGTTTATTTTAGAAGAAGGAGTTTAAAGTGTTAA
>SYD.1_cox1_mtDNA
ATTTATATATATAAGAAATATCAAAGTGGTTTGTCGGTTTGGTTAGAAAGTTCTAACCATAAGGATATTGGTACTCTTTA
TTTTTTGTTTGGTTTGTGGTCGGGTATGTTAGGTACTGCTTTATCTTTGATTGTTCGTTTGGAGTTATCTAAGCCTGGAA
TGTTGTTGTCTAATGGGCAATTGTATAATTCAATTATTACGGCTCATGCTTTTTTGATAATTTTTTTTATGGTAATGCCT
AGTATGATTGGTGGTTTTGGTAATTGAATGTTGCCTTTGATGTTGGGGGCTCCAGATATGAGTTTTCCTCGTTTGAATAA
TTTGAGTTTTTGATTGTTGCCAACTTCGATGTTTTTGATTTTAGATTCTTGTTTTGTAGATATAGGATGTGGAACTAGTT
GGACTGTTTATCCACCTTTGAGGAGTTTAGGTCATCCTGGTAGAAGGGTAGATTTGGCGATTTTTAGTTTGCATTGTGCT
GGATTGAGTTCTATTTTGGGGGGTATTAATTTTATGTGTACGACGAAGAATATACGAAGAAGTTCAATTTCTTTGGAACA
TATAAGTTTGTTTGTTTGATCTGTTTTTGTAACTGTTTTTTTGTTGGTATTGTCTTTACCTGTGTTGGCGGGGGCTATTA
CCATGTTATTAACTGATCGTAATTTAAATACTTCTTTTTTTGATCCTAGTTCTGGTGGTAATCCTTTGATTTATCAGCAT
TTGTTTTGATTTTTTGGTCATCCTGAGGTTTATGTTTTGATTTTGCCTGCTTTTGGGATTGTTAGACAGTCTACTTTATA
TTTAACGGGTAAGAAGGAGGTTTTTGGTTATTTGGGTATGGTTTATGCTATTTTAAGGATTGGTTTGATTGGTTGTGTGG
TTTGGGCTCATCATATATACACGGTTGGTATGGATTTAGATTCTCGTGCTTATTTTACTGCAGCTACTATAGTTATTGCG
GTTCCTACGGGAGTGAAGGTTTTTAGGTGGTTAGCAACTTTATTTGGTATGAAGATATTGTTTCAACCTATTTTATTGTG
GGTTTTGGGTTTTATTTTT---TTGTTTACTATTGGGGGGTTGACTGGGGTTATATTGTCTAATTCTAGTTTGGATATTA
TTTTACATGATACTTATTATGTAGTTAGTCATTTTCATTATGTTTTAAGGTTGGGAGCTGTTTTTGGTATTTTTACTGGT
ATTAGTCTTTGATGAAGGTTTATGACTGGTTGTGTTTATAATAAGTTGTATATAGTAGTTATGTTTTTTTTGATGTTTTT
AGGTGTGAATTTGACTTTTTTTCCTTTGCATTTTGCTGGTTTGCACGGTTATCCTCGTAAGTATTTGGATTATCCTGATG
TTTATTCGGTTTGAAATGTTATTTCTTCTTTTGGGTCTTTAGTTAGTGTTTTTGCTTTATTTATGTTTATTTTTTTGTTG
TTGGAGTCTTTTTTTAGATATCGTTTGTTGTTATTGGATAATTATTATAATAGAAGTCCAGAATATAGATATAGGAGTTA
TGTTTTTGGTCATAGCTATCAGTCGGAAATTTATTTTAGAAGAAGGAGTTTAAAGTGTTAA
>NC_013065_China_cox1_mtDNA_AC2
ATTTATATATATAAGAAATATCAAGGTGGTTTGTCGGTTTGATTAGAAAGTTCTAATCATAAGGATATTGGTACTCTTTA
TTTTTTGTTTGGTTTATGGTCGGGTATGTTAGGTACTGCTTTATCTTTGATTGTTCGTTTGGAATTGTCTAAGCCTGGAA
TGTTGTTGTCTAATGGGCAATTGTATAATTCAATTATTACGGCTCATGCTTTTTTGATGATTTTTTTTATGGTGATGCCT
AGTATGATTGGTGGTTTTGGTAATTGAATATTGCCTTTGATGTTGGGGGCTCCGGATATGAGTTTTCCTCGTTTGAATAA
TTTGAGTTTTTGATTATTACCAACTTCGATGTTTTTGATTTTAGATTCTTGTTTTGTGGATATAGGATGTGGGACTAGTT
GGACTGTTTATCCGCCTTTGAGAAGTTTAGGTCATCCTGGTAGAAGGGTGGATTTGGCGATTTTTAGTTTGCATTGTGCT
GGACTGAGTTCTATTTTGGGGGGTATTAATTTTATGTGTACAACGAAGAATATGCGAAGAAGTTCAATTTCTTTGGAACA
TATGAGTTTGTTTGTTTGATCTGTTTTTGTGACTGTTTTTTTGTTGGTGTTGTCTTTACCTGTGTTGGCCGGGGCTATCA
CTATATTATTAACTGATCGTAATTTAAATACTTCTTTTTTTGATCCTAGTTCTGGTGGTAATCCTTTGATTTATCGGCAT
TTGTTTTGATTTTTTGGTCATCCTGAGGTTTATGTTTTGATTTTGCCTGCTTTTGGGATTGTTAGACAGTCTACTTTATA
TTTAACGGGTAAAAAAGAGGTTTTTGGTTATTTGGGTATGGTTTATGCTATTTTAAGAATTGGTTTGATTGGTTGTGTGG
TTTGGGCTCATCATATATATACGGTTGGTATGGATTTAGATTCTCGTGCTTATTTTACTGCGGCTACTATAGTTATTGCG
GTTCCTACGGGAGTGAAGGTTTTTAGGTGGTTGGCAACTTTATTTGGTATAAAGATATTGTTTCAACCTATTTTATTGTG
GGTTTTGGGTTTTATTTTT---TTATTTACTATCGGTGGGTTAACGGGGGTTATATTGTCTAATTCTAGTTTGGATATTA
TTTTACATGATACTTATTATGTAGTTAGGCATTTTCATTATGTTTTAAGGTTGGGGGCTGTTTTTGGTATTTTTACTGGT
ATTAGTCTTTGATGAGGGTTTATGACTGGTTGTGTTTATAATAAGTTGTATATAGTGGTGATGTTTTTTTTGATGTTTTT
GGGTGTGAATTTGACTTTTTTTCCTTTGCATTTTGCTGGTTTACATGGTTATCCTCGTAAGTATTTAGATTATCCTGATG
TTTATTCAGTTTGAAATGTTATTTCTTCTTTTGGGTCTTTAATTAGTGTTTTTGCTTTATTTATATTTATTTTTTTGTTG
TTGGAGTCTTTTTTTAGATATCGTTTGTTGTTACAGGATAATTATTATAATAGAAGTCCTGAGTATAGATATAGAAGTTA
TGTTTTTGGTCATAGTTATCAGTCAGAAGTTTATTTTAGAAGGAGGAGTTTAAAGCGTTAG
>GQ398122_Angiostrongylus_costaricensis_cox1_mtDNA
ATTAATTTATATAAAAAATATCAAGGGGGTTTGTCGATTTGATTGGAGAGTTCTAATCATAAGGATATTGGTACGCTTTA
TTTTTTGTTTGGTTTGTGATCTGGGATGTTAGGGACTGCTTTTTCTTTGATTATTCGTTTAGAGTTGTCTAAGCCAGGGT
TGTTATTATGTGGCGGACAGTTGTATAATTCGATTATTACTGCTCATGCTTTTTTAATAATTTTTTTTATAGTGATACCT
AGGATGATTGGTGGTTTTGGTAATTGGATATTGCCTATAATGTTGGGGGCTCCTGATATGAGTTTTCCTCGTTTAAATAA
TCTGAGTTTTTGGTTGTTGCCAACTTCAATATTTTTAATTTTAGATTCTTGTTTTGTTGATATAGGTTGTGGTACGAGTT
GAACTGTTTATCCTCCTTTAAGGACTTTAGGTCATCCAGGTAGGAGGGTTGATTTAGCTATTTTTAGTTTACATTGTGCT
GGTCTAAGTTCTATTTTGGGTGGAATTAACTTTATATGTACGACTAAAAATATACGTAGTAGTTCTATTTCTTTGGAGCA
TATGAGTTTGTTTGTTTGGGCTGTGTTTGTGACTGTTTTTTTGTTGATTTTGTCTTTACCGGTTTTAGCTGGTGCTATTA
CTATGTTATTGACTGATCGTAATTTGAATACTTCTTTTTTTGATCCGAGTTCGGGAGGAAATCCTTTGATTTATCAACAT
TTGTTTTGGTTTTTTGGTCATCCTGAAGTATATATTTTGATTTTGCCAGCTTTTGGGATTATTAGTCAATCTGCTTTGTA
TTTGTCAGGGAAGAAAGAGGTTTTTGGTTATTTAGGGATGGTTTATGCGATTTTAAGAATTGGGTTGATTGGGTGTGTAG
TTTGAGCTCATCATATGTATACTGTTGGTATGGATTTGGATTCTCGTGCTTACTTTACTGCAGCTACAATAGTTATTGCG
GTTCCTACTGGGGTTAAAGTGTTTAGTTGGTTGGCTACACTTTATGGGATGAAAATGATGTTTCAGCCGATTTTGTTGTG
GGTTATGGGGTTTATTTTT---TTGTTTACTATTGGGGGTTTGACCGGGGTTATGTTATCTAATTCAAGTTTGGATATTA
TTTTGCATGATACTTATTATGTGGTTAGGCATTTTCATTATGTATTAAGGTTGGGTGCAGTTTTTGGGATTTTTACTGGA
GTTAGTCTTTGGTGGAGATTTATAAGAGGTTATGTTTATAATAAATTGTATATGGTAGTAGTGTTCTTTTTAATGTTTGT
TGGTGTTAATTTAACTTTTTTTCCTTTACATTTTGCGGGTTTACACGGTTATCCTCGTAAGTATTTAGATTATCCTGATG
TGTATTCTGTTTGGAATGTAATTTCTTCTTTTGGTTCTTTGGTTAGTGTGTTTGCTTTATTTATATTTGTTTTTTTATTA
TTAGAGTCTTTTTTTAGTTGTCGTTTAGTTTTAATGGATAACTATTATAATAGGAGTCCTGAATATAGATATAGGAATTA
TGTGTTTGGTCATAGGTATCAGTCCGAGATTTTTTTTAGAAGGAGAAGGTTGAAATATTAA
>KR827449_Angiostrongylus_costaricensis_cox1_mtDNA
ATTAATTTATATAAGAAATATCAAGGGGGTTTGTTAATTTGGTTGGAGAGTTCTAACCATAAGGATATTGGAACGCTTTA
TTTTTTGTTTGGATTGTGATCTGGTATATTAGGAACTGCTTTTTCTTTGGTTATTCGTTTGGAGTTGTCTAAACCAGGTT
TGTTATTGTGTGATGGACAGTTATATAATTCTATTATTACTGCTCATGCTTTTTTAATGATTTTCTTTATAGTAATACCT
AGGATGATTGGAGGATTTGGTAATTGGATGTTACCTTTGATATTAGGGGCTCCAGATATGAGTTTTCCTCGTTTAAATAA
TTTAAGTTTTTGGTTATTGCCAGCTTCTATGTTTTTGATTTTGGATTCATGTTTTGTAGATATGGGTTGTGGAACTAGTT
GAACTGTTTATCCGCCTTTAAGGACTTTAGGTCATGTGGGAAGAAGGGTTGATTTGGCTATTTTTAGTTTGCATTGTGCT
GGTTTGAGTTCTATTTTGGGTGGAATTAATTTTATATGTACAACTAAGAATATGCGTAGTAGTTCGGTTTCTTTAGAACA
TATGAGTTTATTTGTTTGAGCTGTTTTTGTGACTGTTTTTTTATTGGTCTTGTCTTTGCCTGTTTTAGCTGGGGCTATTA
CTATATTGTTAGCTGATCGTAATTTAAATACTTCTTTTTTTGATCCTAGTTCGGGGGGTAATCCTTTAATTTATCAGCAT
TTATTTTGATTTTTTGGTCATCCTGAGGTCTATATTTTAATTTTGCCTGCTTTTGGTATTATTAGTCAATCTGCTTTGTA
TTTAACGGGAAAGAAAGAGGTTTTTGGTTATTTAGGGATGGTTTATGCAATTTTGAGAATTGGTTTAATTGGATGTGTGG
TTTGAGCTCATCATATGTATACAGTAGGTATGGATTTGGATTCTCGTGCTTATTTTACTGCTGCTACTATGGTTATTGCT
GTTCCTACGGGTGTTAAAGTTTTTAGTTGATTGGCTACTTTGTTTGGGATGAAGATGGTTTTTCAACCGGTTTTATTATG
AGTTATGGGTTTTATTTTT---TTATTTACTATTGGGGGTTTAACAGGGGTGATATTATCTAATTCAAGTTTGGATATTA
TTTTACATGATACTTATTATGTAGTTAGACATTTTCATTATGTATTGAGATTGGGGGCAGTTTTTGGTATTTTTACAGGT
ATTAGTTTGTGATGAAGTTTTATAAGAGGTTGTGTGTATAATAAATTGTTTATGGTAGTGGTGTTTATTTTGATGTTTGT
AGGTGTAAATTTAACTTTTTTTCCTTTACATTTTGCTGGTTTGCATGGTTATCCTCGAAAATATTTGGATTATCCTGATA
TTTATTCAGTTTGAAATGTAGTTTCTTCTTTTGGTTCTTTGTTAAGTGTTTTTGCTTTATTTATGTTTATTTTTTTGTTA
TTAGAGTCTTTTTTTAGTTATCGTTTGGTTTTGATAGATAATTATTATAATAGGAGTCCTGAGTATAGATATAGAAGTTA
TGTATTTGGTCATAGTTATCAATCAGAGATTTATTTTAGAAGAAGAAATTTGAAGTATTAA
>KT186242_Thailand_cox1_mtDNA
ATTAATATATATAAAAAATATCAAGGTGGTTTGTTAGTTTGATTAGAGAGTTCTAATCATAAGGATATTGGTACTCTTTA
TTTTTTGTTTGGATTTTGGTCGGGTATGTTAGGTACTGCATTATCTTTGATTATTCGTTTGGAATTATCTAAACCAGGGA
TGTTGTTATCTAATGGGCAATTGTATAATTCGATTATTACGGCGCATGCTTTTTTGATGATTTTTTTTATAGTAATACCA
AGTATGATTGGAGGATTTGGTAATTGAATGTTGCCTTTAATGTTGGGGGCTCCTGATATGAGTTTTCCTCGTTTAAATAA
TTTGAGTTTTTGATTATTGCCAACTTCGATGTTTTTGATTTTGGATTCTTGTTTTGTTGATATAGGTTGTGGTACTAGAT
GAACTGTTTATCCGCCTTTGAGAAGTTTAGGTCATCCTGGTAGAAGAGTGGATTTAGCGATTTTTAGTTTACATTGTGCT
GGATTGAGTTCTATTTTGGGAGGTATTAATTTTATATGTACAACTAAGAATATACGAAGGAGTTCAATTTCTTTGGAGCA
TATGAGTTTATTTGTTTGATCTATTTTTGTAACTGTTTTTTTGTTGGTGTTGTCTTTACCTGTATTAGCAGGGGCTATTA
CTATATTATTAACGGATCGTAATTTGAATACTTCTTTTTTTGATCCTAGTTCTGGAGGTAATCCTTTAATTTATCAACAC
TTATTTTGATTTTTTGGTCATCCAGAGGTTTATGTCTTAATTTTGCCTGCATTTGGAATTGTTAGGCAATCTACTTTGTA
TTTAACGGGTAAAAAAGAAGTTTTTGGTTATTTAGGTATAGTTTATGCTATTTTAAGTATTGGTTTAATTGGTTGTGTAG
TGTGGGCTCATCATATATATACAGTAGGTATAGATTTAGATTCTCGTGCTTATTTTACTGCGGCTACGATGGTTATTGCT
GTTCCTACAGGGGTAAAGGTGTTTAGATGATTAGCAACTTTGTTTGGTATAAAAATGTTATTTCAGCCTATTTTGTTGTG
GGTTTTAGGTTTCATTTTT---TTATTTACTATTGGGGGTTTGACTGGGGTTATATTGTCTAATTCTAGTTTAGATATTA
TTTTACATGATACTTATTATGTAGTTAGGCATTTTCATTATGTTTTGAGGTTAGGGGCTGTTTTTGGTATTTTTACTGGT
ATTAGTCTTTGATGAAGTTTTATGACTGGTTACGTATATAATAAGTTATATATAGTAGTGATATTTTTTTTGATGTTTTT
GGGTGTGAATTTGACTTTTTTTCCTTTGCATTTTGCTGGTTTGCACGGGTATCCACGTAAGTATTTAGATTATCCTGATG
TTTATTCGGTTTGAAATGTTATTTCTTCTTTTGGGTCTTTAGTTAGTGTTTTTGCTTTGTTTATATTTATTTTTTTGTTA
TTAGAATCTTTTTTTAGGTATCGCTTGGTTTTAATGGATAATTATTATAATAGAAGTCCTGAGTATAGATATAGGAGTTA
TGTTTTTGGTCATAGTTATCAGTCAGAAGTTTATTTTAGAAGAAGAATTTTGAAATATTAA
>KT947978_Thailand_cox1_mtDNA
ATTTATATATATAAGAAATATCAAAGTGGTTTGTCGGTTTGGTTAGAAAGTTCTAACCATAAGGATATTGGTACTCTTTA
TTTTTTGTTTGGTTTGTGGTCGGGTATGCTAGGTACTGCTTTATCTTTGATTGTTCGTTTGGAGTTATCTAAGCCTGGAA
TGTTGTTGTCTAATGGGCAATTATATAACTCAATTATTACGGCTCATGCTTTTTTGATAATTTTTTTTATGGTAATGCCA
AGTATGATTGGTGGTTTTGGTAATTGAATGTTGCCTTTGATATTGGGGGCTCCAGATATGAGTTTTCCTCGTTTGAATAA
TTTGAGTTTTTGATTGTTGCCAACTTCGATGTTTTTGATTTTAGATTCTTGTTTTGTAGATATAGGATGTGGGACTAGTT
GGACTGTTTATCCACCTTTGAGGAGTTTAGGTCATCCTGGTAGAAGGGTAGATTTGGCGATTTTTAGTTTGCATTGTGCT
GGATTGAGTTCTATTTTGGGTGGTATTAATTTTATGTGTACGACGAAGAATATGCGGAGAAGTTCAATTTCTTTGGAACA
TATAAGTTTGTTTGTTTGATCTGTTTTTGTGACTGTTTTTTTGTTGGTATTGTCTTTACCTGTGTTGGCGGGGGCTATTA
CTATATTATTGACTGATCGTAATTTGAATACTTCTTTTTTTGATCCTAGTTCTGGTGGTAATCCTTTGATTTATCAGCAT
TTGTTTTGATTTTTTGGTCATCCTGAGGTTTATGTTTTGATTTTGCCTGCTTTTGGGATTGTTAGACAGTCTACTTTATA
TTTAACGGGTAAGAAGGAGGTTTTTGGTTATTTGGGTATGGTTTATGCTATTTTAAGGATTGGTTTGATTGGTTGTGTGG
TTTGGGCTCATCATATATATACGGTTGGTATGGATTTAGATTCTCGTGCTTATTTTACTGCTGCTACTATAGTTATTGCG
GTTCCTACGGGAGTGAAGGTTTTTAGGTGGTTAGCAACTTTATTTGGTATAAAGATATTGTTTCAACCTATTTTATTGTG
GGTTTTGGGTTTTATTTTT---TTATTTACTATTGGGGGGTTAACTGGGGTTATATTGTCTAATTCTAGTTTGGATATTA
TTTTACATGATACTTATTATGTAGTTAGGCATTTTCATTATGTTTTAAGGTTGGGGGCTGTTTTTGGTATTTTTACTGGT
ATTAGTCTTTGATGAAGGTTTATGACTGGTTGTGTTTATAATAAGTTGTATATAGTGGTTATGTTTTTTTTGATGTTTTT
AGGTGTGAATTTGACTTTTTTTCCTTTACATTTTGCTGGTTTGCATGGTTATCCTCGTAAGTATTTGGATTATCCTGATG
TTTATTCGGTTTGAAATGTTATTTCTTCTTTTGGGTCTTTAGTTAGTGTTTTTGCTTTATTTATATTTATTTTTTTGTTG
TTGGAGTCTTTTTTTAGATATCGTTTGTTGTTATTGGATAATTATTATAATAGAAGTCCAGAATATAGGTATAGGAGTTA
TGTTTTTGGCCATAGCTATCAGTCGGAAGTTTATTTTAGAAGAAGGAGTTTAAAGTGTTAA
>KT947979_Angiostrongylus_malaysiensis_cox1_mtDNA
ATTAATATATATAAAAAATATCAAGGTGGTTTGTTAGTTTGATTAGAGAGTTCTAATCATAAGGATATTGGTACTCTTTA
TTTTTTGTTTGGATTTTGGTCGGGTATGTTAGGTACTGCATTATCTTTGATTATTCGTTTGGAATTATCTAAACCAGGGA
TGTTGTTATCTAATGGGCAATTGTATAATTCGATTATTACGGCGCATGCTTTTTTGATGATTTTTTTTATAGTAATACCA
AGTATGATTGGAGGATTTGGTAATTGAATGTTGCCTTTAATGTTGGGGGCTCCTGATATGAGTTTTCCTCGTTTAAATAA
TTTGAGTTTTTGATTATTGCCAACTTCGATGTTTTTGATTTTGGATTCTTGTTTTGTTGATATAGGTTGTGGTACTAGAT
GAACTGTTTATCCGCCTTTGAGAAGTTTGGGTCATCCTGGTAGAAGAGTGGATTTAGCGATTTTTAGTTTACATTGTGCT
GGATTGAGTTCTATTTTGGGAGGTATTAATTTTATATGTACAACTAAGAATATACGAAGGAGTTCAATTTCTTTGGAGCA
TATGAGTTTATTTGTTTGATCTATTTTTGTAACTGTTTTTTTGTTGGTGTTGTCTTTACCTGTATTAGCAGGGGCTATTA
CTATATTATTAACGGATCGTAATTTGAATACTTCTTTTTTTGATCCTAGTTCTGGAGGTAATCCTTTAATTTATCAACAC
TTATTTTGATTTTTTGGTCATCCAGAGGTTTATGTCTTGATTTTGCCTGCATTTGGAATTGTTAGGCAATCTACTTTGTA
TTTAACGGGTAAAAAAGAAGTTTTTGGTTATTTAGGTATAGTTTATGCTATTTTAAGTATTGGTTTAATTGGTTGTGTAG
TGTGGGCTCATCATATATATACAGTAGGTATAGATTTAGATTCTCGTGCTTATTTTACTGCGGCTACGATGGTTATTGCT
GTTCCTACAGGGGTAAAGGTGTTTAGATGATTAGCAACTTTGTTTGGTATAAAAATGTTATTTCAGCCTATTTTGTTGTG
GGTTTTAGGTTTCATTTTT---TTATTTACTATTGGGGGTTTGACTGGGGTTATATTGTCTAATTCTAGTTTAGATATTA
TTTTACATGATACTTATTATGTAGTTAGGCATTTTCATTATGTTTTGAGGTTAGGGGCTGTTTTTGGTATTTTTACTGGT
ATTAGTCTTTGATGAAGTTTTATGACTGGTTACGTATATAATAAGTTATATATAGTAGTGATATTTTTTTTGATGTTTTT
GGGTGTGAATTTGACTTTTTTTCCTTTGCATTTTGCTGGTTTGCACGGGTATCCACGTAAGTATTTAGATTATCCTGATG
TTTATTCGGTTTGAAATGTTATTTCTTCTTTTGGGTCTTTAGTTAGTGTTTTTGCTTTGTTTATATTTATTTTTTTGTTA
TTAGAATCTTTTTTTAGGTATCGCTTGGTTTTAATGGATAATTATTATAATAGAAGTCCTGAGTATAGATATAGGAGTTA
TGTTTTTGGTCATAGTTATCAGTCAGAAGTTTATTTTAGAAGAAGAATTTTGAAATATTAA
>AP017672_Taiwan_cox1_mtDNA
ATTTATATATATAAGAAATATCAAAGTGGTTTGTCGGTTTGGTTAGAAAGTTCTAACCATAAGGATATTGGTACTCTTTA
TTTTTTGTTTGGTTTGTGGTCGGGTATGTTAGGTACTGCTTTATCTTTGATTGTTCGTTTGGAGTTATCTAAGCCTGGAA
TGTTGTTGTCTAATGGGCAATTGTATAATTCAATTATTACGGCTCATGCTTTTTTGATAATTTTTTTTATGGTAATGCCT
AGTATGATTGGTGGTTTTGGTAATTGAATGTTGCCTTTGATGTTGGGGGCTCCAGATATGAGTTTTCCTCGTTTGAATAA
TTTGAGTTTTTGATTGTTGCCAACTTCGATGTTTTTGATTTTAGATTCTTGTTTTGTAGATATAGGATGTGGAACTAGTT
GGACTGTTTATCCACCTTTGAGGAGTTTAGGTCATCCTGGTAGAAGGGTAGATTTGGCGATTTTTAGTTTGCATTGTGCT
GGATTGAGTTCTATTTTGGGGGGTATTAATTTTATGTGTACGACGAAGAATATACGAAGAAGTTCAATTTCTTTGGAACA
TATAAGTTTGTTTGTTTGATCTGTTTTTGTAACTGTTTTTTTGTTGGTATTGTCTTTACCTGTGTTGGCGGGGGCTATTA
CCATGTTATTAACTGATCGTAATTTAAATACTTCTTTTTTTGATCCTAGTTCTGGTGGTAATCCTTTGATTTATCAGCAT
TTGTTTTGATTTTTTGGCCATCCTGAGGTTTATGTTTTGATTTTGCCTGCTTTTGGGATTGTTAGACAGTCTACTTTATA
TTTAACGGGTAAGAAGGAGGTTTTTGGTTATTTGGGTATGGTTTATGCTATTTTAAGGATTGGTTTGATTGGTTGTGTGG
TTTGGGCTCATCATATATACACGGTTGGTATGGATTTAGATTCTCGTGCTTATTTTACTGCAGCTACTATAGTTATTGCG
GTTCCTACGGGAGTGAAGGTTTTTAGGTGGTTAGCAACTTTATTTGGTATGAAGATATTGTTTCAACCTATTTTATTGTG
GGTTTTGGGTTTTATTTTT---TTGTTTACTATTGGGGGGTTGACTGGGGTTATATTGTCTAATTCTAGTTTGGATATTA
TTTTACATGATACTTATTATGTAGTTAGTCATTTTCATTATGTTTTAAGGTTGGGAGCTGTTTTTGGTATTTTTACTGGT
ATTAGTCTTTGATGAAGGTTTATGACTGGTTGTGTTTATAATAAGTTGTATATAGTAGTTATGTTTTTTTTGATGTTTTT
AGGTGTGAATTTGACTTTTTTTCCTTTGCATTTTGCTGGTTTGCACGGTTATCCTCGTAAGTATTTGGATTATCCTGATG
TTTATTCGGTTTGAAATGTTATTTCTTCTTTTGGGTCTTTAGTTAGTGTTTTTGCTTTATTTATGTTTATTTTTTTGTTG
TTGGAGTCTTTTTTTAGATATCGTTTGTTGTTATTGGATAATTATTATAATAGAAGTCCAGAATATAGATATAGGAGTTA
TGTTTTTGGTCATAGCTATCAGTCGGAAATTTATTTTAGAAGAAGGAGTTTAAAGTGTTAA
>AP017675_Angiostrongylus_costaricensis_cox1_mtDNA
ATTAATTTATATAAGAAATATCAAGGGGGTTTGTTAATTTGGTTGGAGAGTTCTAACCATAAGGATATTGGAACGCTTTA
TTTTTTGTTTGGATTGTGATCTGGTATATTAGGAACTGCTTTTTCTTTGGTTATTCGTTTGGAGTTGTCTAAACCAGGTT
TGTTATTGTGTGATGGACAGTTATATAATTCTATTATTACTGCTCATGCTTTTTTAATGATTTTCTTTATAGTAATACCT
AGGATGATTGGAGGATTTGGTAATTGGATGTTACCTTTGATATTAGGGGCTCCAGATATGAGTTTTCCTCGTTTAAATAA
TTTAAGTTTTTGGTTATTGCCAGCTTCTATGTTTTTGATTTTGGATTCATGTTTTGTAGATATGGGTTGTGGAACTAGTT
GAACTGTTTATCCGCCTTTAAGGACTTTAGGTCATGTGGGAAGAAGGGTTGATTTGGCTATTTTTAGTTTGCATTGTGCT
GGTTTGAGTTCTATTTTGGGTGGAATTAATTTTATATGTACAACTAAGAATATGCGTAGTAGTTCGGTTTCTTTAGAACA
TATGAGTTTATTTGTTTGAGCTGTTTTTGTGACTGTTTTTTTATTGGTCTTGTCTTTGCCTGTTTTAGCTGGGGCTATTA
CTATATTGTTAGCTGATCGTAATTTAAATACTTCTTTTTTTGATCCTAGTTCGGGGGGTAATCCTTTAATTTATCAGCAT
TTATTTTGATTTTTTGGTCATCCTGAGGTCTATATTTTAATTTTGCCTGCTTTTGGTATTATTAGTCAATCTGCTTTGTA
TTTAACGGGAAAGAAAGAGGTTTTTGGTTATTTAGGGATGGTTTATGCAATTTTGAGAATTGGTTTAATTGGATGTGTGG
TTTGAGCTCATCATATGTATACAGTAGGTATGGATTTGGATTCTCGTGCTTATTTTACTGCTGCTACTATGGTTATTGCT
GTTCCTACGGGTGTTAAAGTTTTTAGTTGATTGGCTACTTTGTTTGGGATGAAGATGGTTTTTCAACCGGTTTTATTATG
AGTTATGGGTTTTATTTTT---TTATTTACTATTGGGGGTTTAACAGGGGTAATATTATCTAATTCAAGTTTGGATATTA
TTTTACATGATACTTATTATGTAGTTAGACATTTTCATTATGTATTGAGATTGGGGGCAGTTTTTGGTATTTTTACAGGT
ATTAGTTTGTGATGAAGTTTTATAAGAGGTTGTGTGTATAATAAATTGTTTATGGTAGTGGTGTTTATTTTGATGTTTGT
AGGTGTAAATTTAACTTTTTTTCCTTTACATTTTGCTGGTTTGCATGGTTATCCTCGAAAATATTTGGATTATCCTGATA
TTTATTCAGTTTGAAATGTAGTTTCTTCTTTTGGTTCTTTGTTAAGTGTTTTTGCTTTATTTATGTTTATTTTTTTGTTA
TTAGAGTCTTTTTTTAGTTATCGTTTGGTTTTGATAGATAATTATTATAATAGGAGTCCTGAGTATAGATATAGAAGTTA
TGTATTTGGTCATAGTTATCAATCAGAGATTTATTTTAGAAGAAGAAATTTGAAGTATTAA
>JX268542_Angiostrongylus_vasorum_cox1_mtDNA
------ATATATAAGAAATATCAGGGGGGTTTATTAGTTTGGTTGGAGAGTTCTAATCATAAGGATATTGGTACGTTGTA
TTTTTTGTTTGGTTTGTGATCTGGTATATTGGGTGCTGCTTTTTCTTTAATTATTCGTTTGGAATTGTCTAAGCCTGGAT
TGTTGTTGTGTAGGGGTCAGTTGTATAATTCTATTATTACGGCTCATGCTTTTTTGATGATTTTTTTTATGGTTATGCCT
AGGATGATTGGGGGTTTTGGTAATTGGATGTTGCCTTTGATGTTGGGAGCGCCGGATATAAGTTTTCCTCGTTTGAATAA
TTTGAGTTTTTGGTTGTTGCCTACTTCAATGTTTTTGATTTTAGATTCTTGTTTTGTGGATATGGGTTGTGGTACGAGGT
GAACTGTGTATCCTCCGTTGAGTAGTTTGGGTCATCCGGGGAGAAGGGTGGATTTGGCTATTTTTAGTTTGCACTGTGCG
GGTTTGAGTTCTATTTTAGGTGGGATTAATTTTATGTGCACTACTAAGAATATGCGGAGTAGATCTATTTCTTTGGAGCA
TATAAGGTTGTTTGTTTGAGCGGTTTTTGTGACTGTTTTTTTGTTAGTTTTGTCTTTGCCTGTTTTAGCTGGAGCGATTA
CTATGTTATTGACGGATCGTAATTTGAATACTTCTTTTTTTGATCCTAGTTCTGGGGGGAATCCTTTGATTTATCAGCAT
TTGTTTTGGTTTTTTGGTCATCCGGAGGTTTATGTTTTGATTTTGCCGGCTTTTGGGATTGTTAGTCAGTCGACTTTATA
TTTGACTGGGAAGAAGGAGGTGTTTGGTTATTTGGGGATGGTTTATGCGATTTTAAGGATTGGTTTGATTGGTTGTGTGG
TGTGAGCTCATCATATGTATACTGTTGGTATAGATTTAGATTCTCGTGCTTATTTTACTGCGGCTACTATGGTGATTGCG
GTGCCGACTGGAGTGAAGGTTTTTAGTTGGTTGGCTACTTTGTTTGGGATGAAGTATAGTATTTCAGCCTATTTTGTTGT
GGGTTATAGGATTTATTTTTTTTTATTTACTATTGGGGGTTTGACGGGTGTGATATTGTCAAATTCGAGATTGGATATTA
TTTTACATGATACGTATTATGTGGTAAGTCATTTTCATTATGTGTTGAGGCTGGGGGCTGTTTTTGGGATTTTTACGGGG
GTTAGTTTATGGTGAAGATTTATGACGGGTTATGTTTATAATAAGTTGTATATGGTGGTGATGTTTTTTTTAATGTTTGT
GGGTGTGAATTTAACTTTTTTTCCTTTGCATTTTGCTGGTTTGCACGGTTATCCTCGTAAATATTTGGATTATCCCGATG
CTTATTCAGTTTGAAATGTAGTATCTTCTTTTGGTTCTTTGGTGAGAGTGTTTGCTTTGTTTATGTTTATTTTTTTGTTG
TTGGAGTCTTTTTTTAGTTATCGTTTGGTGTTGGTGGATAATTATTATAATAGGAGTCCAGAGTATAGGTATAGGAGTTA
TGTGTTTGGTCATAGGTATCAGTCGGATGTTTATTTTAGTAGAAGAAGTTTAAAGTGTTAA
>HQ440217.1_Brazil_AC8
--------------------------------------------------------------------------------
--------------------------------------------------------------------------------
--------------------------------------------------------------------------------
--------------------------------------------------------------------------------
--------------------------------------------------------------------------------
--------------------------------------------------------------------------------
--------------------------------------------------------------------------------
--------------------------------------------------------------------------------
--------------------------------------------------------------------------------
--------------------------------------------------------------TAGACAGTCTACTTTATA
TTTAACGGGTAAGAAGGAGGTTTTTGGTTATTTGGGTATGGTTTATGCTATTTTAAGGATTGGTTTGATTGGTTGTGTGG
TTTGGGCTCATCATATATACACGGTTGGTATGGATTTAGATTCTCGTGCTTATTTTACTGCAGCTACTATAGTTATTGCG
GTTCCTACGGGAGTGAAGGTTTTTAGGTGGTTAGCAACTTTATTTGGTATGAAGATATTGTTTCAACCTATTTTATTGTG
GGTTTTGGGTTTTATTTTT---TTGTTTACTATTGGGGGGTTGACTGGGGTTATGTTGTCTAATTCTAGTTTGGATATTA
TTTTACATGATACTTATTATGTAGTTAGTCATTTTCATTATG--------------------------------------
--------------------------------------------------------------------------------
--------------------------------------------------------------------------------
--------------------------------------------------------------------------------
--------------------------------------------------------------------------------
-------------------------------------------------------------
>JX471055.1_Brazil_AC9
--------------------------------------------------------------------------------
--------------------------------------------------------------------------------
--------------------------------------------------------------------------------
--------------------------------------------------------------------------------
--------------------------------------------------------------------------------
--------------------------------------------------------------------------------
--------------------------------------------------------------------------------
--------------------------------------------------------------------------------
--------------------------------------------------------------------------------
---------------------------------------------------------------AGACAGTCTACTTTATA
TTTGACTGGTAAGAAGGAGGTTTTTGGTTATTTGGGTATGGTTTATGCTATTTTGAGAATTGGTTTGATTGGTTGTGTGG
TATGGGCTCATCATATATATACGGTTGGTATGGATTTAGATTCTCGTGCTTATTTTACTGCGGCTACTATGGTTATTGCG
GTTCCTACTGGAGTAAAGGTTTTTAGGTGGTTAGCAACTTTATTTGGTATAAAAATGTTGTTTCAGCCTATTTTATTGTG
GGTTTTGGGTTTTATTTTT---TTATTTACTATTGGTGGGTTAACTGGGGTTATGTTATCTAATTCTAGTTTGGATATTA
TTTTACATGATACTTATTATGTGGT-------------------------------------------------------
--------------------------------------------------------------------------------
--------------------------------------------------------------------------------
--------------------------------------------------------------------------------
--------------------------------------------------------------------------------
-------------------------------------------------------------
>KF591126.1_Taiwan
--------------------------------------------------------------------------------
--------------------------------------------------------------------------------
--------------------------------------------------------------------------------
--------------------------------------------------------------------------------
--------------------------------------------------------------------------------
--------------------------------------------------------------------------------
--------------------------------------------------------------------------------
--------------------------------------------------------------------------------
--------------------------------------------------------------------------------
GTTGCCTTTTTTTTGGGGGTTCCTGAGGTTTATGTCTTGATTTTGCCTGCATTTGGAATTGTTAGGCAATCTACTTTGTA
TTTAACGGGTAAAAAAGAAGTTTTTGGTTATTTAGGTATAGTTTATGCTATTTTAAGTATTGGTTTAATTGGTTGTGTAG
TGTGGGCTCATCATATATATACAGTAGGTATAGATTTAGATTCTCGTGCTTATTTTACTGCGGCTACGATGGTTATTGCT
GTTCCTACAGGGGTAAAGGTGTTTAGATGATTAGCAACTTTGTTTGGTATAAAAATGTTATTTCAGCCTATTTTGTTGTG
GGTTTTAGGTTTCATTTTT---TTATTTACTATTGGGGGTTTGACTGGGGTTATATTGTCTAATTCTAGTTTAGATATTA
TTTACATGATACTTATAGAGACGG--------------------------------------------------------
--------------------------------------------------------------------------------
--------------------------------------------------------------------------------
--------------------------------------------------------------------------------
--------------------------------------------------------------------------------
-------------------------------------------------------------
>KU532143.1_Thailand_AC11
--------------------------------------------------------------------------------
--------------------------------------------------------------------------------
--------------------------------------------------------------------------------
--------------------------------------------------------------------------------
--------------------------------------------------------------------------------
--------------------------------------------------------------------------------
--------------------------------------------------------------------------------
--------------------------------------------------------------------------------
--------------------------------------------------------------------------------
---------------------------------GTTTTGATTTTGCCTGCTTTTGGGATTGTTAGGCAGTCTACTTTATA
TTTAACGGGTAAGAAAGAGGTTTTTGGTTATTTGGGTATGGTTTATGCTATTTTGAGGATTGGTTTGATTGGTTGTGTGG
TTTGGGCTCATCATATATATACGGTTGGTATGGATTTAGATTCTCGTGCTTATTTTACTGCGGCTACTATAGTTATTGCG
GTCCCTACGGGAGTGAAGGTTTTTAGGTGGTTAGCGACTTTATTTGGTATAAAGATATTGTTTCAACCTATTTTATTGTG
GGTTTTAGGTTTTATTTTT---TTATTTACTATTGGAGGGTTAACGGGAGTTATATTGTCTAATTCTAGTTTGGATATTA
TTTTACATGATACTTATTATGTAGTTAGGCATTTTCATTATGTTTTAAGGTTGGGGGCTGTTTTTGGTATTTTTACTGGT
ATTAGTCTTTGATGAAGGTTCATGACTGGTTGTGTTTATAATAAGTTGTATATAGTGGTAATGTTTTTTTTGATGTTTTT
AGGTGTGAATTTGACTTTTTTTCCTTTGCATTTT----------------------------------------------
--------------------------------------------------------------------------------
--------------------------------------------------------------------------------
-------------------------------------------------------------
>KU532146.1_Thailand
--------------------------------------------------------------------------------
--------------------------------------------------------------------------------
--------------------------------------------------------------------------------
--------------------------------------------------------------------------------
--------------------------------------------------------------------------------
--------------------------------------------------------------------------------
--------------------------------------------------------------------------------
--------------------------------------------------------------------------------
--------------------------------------------------------------------------------
---------------------------------GTTTTGATTTTGCCTGCTTTTGGGATTGTTAGACAGTCTACTTTATA
TTTAACGGGTAAGAAGGAGGTTTTTGGTTATTTGGGTATGGTTTATGCTATTTTAAGGATTGGTTTGATTGGTTGTGTGG
TTTGGGCCCACCATATATACACGGTTGGTATGGATTTAGATTCTCGTGCTTATTTTACTGCGGCTACTATAGTTATTGCG
GTTCCTACGGGAGTGAAGGTTTTTAGGTGGTTAGCAACTTTATTTGGTATGAAGATATTGTTTCAACCTATTTTATTGTG
GGTTTTGGGTTTTATTTTT---TTGTTTACTATTGGGGGGTTGACTGGGGTTATATTGTCTAATTCTAGTTTGGATATTA
TTTTACATGATACTTATTATGTAGTTAGGCATTTTCATTATGTTTTGAGGTTGGGAGCTGTTTTTGGTATTTTTACTGGT
ATTAGTCTTTGATGAAGGTTTATGACTGGTTGTGCTTATAATAAGTTGTATATAGTGGTTATGTTTTTTTTGATGTTTTT
AGGTGTGAATTTGACTTTTTTTCCTTTGCATTTT----------------------------------------------
--------------------------------------------------------------------------------
--------------------------------------------------------------------------------
-------------------------------------------------------------
>KU532147.1_Thailand_AC10
--------------------------------------------------------------------------------
--------------------------------------------------------------------------------
--------------------------------------------------------------------------------
--------------------------------------------------------------------------------
--------------------------------------------------------------------------------
--------------------------------------------------------------------------------
--------------------------------------------------------------------------------
--------------------------------------------------------------------------------
--------------------------------------------------------------------------------
---------------------------------GTTTTGATTTTGCCTGCTTTTGGGATTGTTAGACAGTCTACTTTATA
TTTAACGGGTAAGAAGGAGGTTTTTGGTTATTTGGGTATGGTTTATGCTATTTTAAGGATTGGTTTGATTGGTTGTGTGG
TTTGGGCTCATCATATATATACGGTTGGTATGGATTTAGATTCTCGTGCTTATTTTACTGCTGCTACTATAGTTATTGCG
GTTCCTACGGGAGTGAAGGTTTTTAGGTGGTTAGCAACTTTATTTGGTATAAAGATATTGTTTCAACCTATTTTATTGTG
GGTTTTGGGTTTTATTTTT---TTATTTACTATTGGGGGGTTAACTGGGGTTATATTGTCTAATTCTAGTTTGGATATTA
TTTTACATGATACTTATTATGTAGTTAGGCATTTTCATTATGTTTTAAGGTTGGGGGCTGTTTTTGGTATTTTTACTGGT
ATTAGTCTTTGATGAAGGTTTATGACTGGTTGTGTTTATAATAAGTTGTATATAGTGGTTATGTTTTCTTTGATGTTTTT
AGGTGTGAATTTGACTTTTTTTCCTTTACATTTT----------------------------------------------
--------------------------------------------------------------------------------
--------------------------------------------------------------------------------
-------------------------------------------------------------
>KU532148.1_Cambodia_AC12
--------------------------------------------------------------------------------
--------------------------------------------------------------------------------
--------------------------------------------------------------------------------
--------------------------------------------------------------------------------
--------------------------------------------------------------------------------
--------------------------------------------------------------------------------
--------------------------------------------------------------------------------
--------------------------------------------------------------------------------
--------------------------------------------------------------------------------
---------------------------------GTTTTGATTTTGCCTGCTTTTGGGATTGTTAGACAGTCTACTTTATA
TTTAACGGGTAAGAAGGAGGTTTTTGGTTATTTGGGTATGGTTTATGCTATTTTAAGGATTGGTTTGATTGGTTGTGTGG
TTTGGGCCCATCATATATATACGGTTGGTATGGATTTAGATTCTCGTGCTTATTTTACTGCGGCTACCATAGTTATTGCG
GTTCCTACGGGAGTGAAGGTTTTTAGGTGGTTAGCAACTTTATTTGGTATGAAGATATTGTTTCAACCTATTTTATTGTG
GGTTTTGGGTTTTATTTTT---TTGTTTACTATTGGGGGGTTAACTGGGGTTATATTGTCTAATTCTAGTTTGGATATTA
TTTTACATGATACTTATTATGTAGTTAGGCATTTTCATTATGTTTTAAGGTTGGGGGCTGTTTTTGGTATTTTTACTGGT
ATCAGTCTTTGATGAAGGTTTATGACTGGTTGTGTTTATAATAAGTTGTATATAGTGGTTATGTTTTTTTTGATGTTTTT
AGGTGTGAATTTGACTTTTTTTCCTTTGCATTTT----------------------------------------------
--------------------------------------------------------------------------------
--------------------------------------------------------------------------------
-------------------------------------------------------------
>KU532149.1_Angiostrongylus_malaysiensis_Myanmar
--------------------------------------------------------------------------------
--------------------------------------------------------------------------------
--------------------------------------------------------------------------------
--------------------------------------------------------------------------------
--------------------------------------------------------------------------------
--------------------------------------------------------------------------------
--------------------------------------------------------------------------------
--------------------------------------------------------------------------------
--------------------------------------------------------------------------------
---------------------------------GTCTTGATTTTGCCTGCATTTGGGATTGTTAGGCAATCTACTTTGTA
TTTAACGGGTAAAAAAGAAGTTTTTGGTTATTTAGGTATAGTTTATGCTATTTTAAGTATTGGTTTAATTGGTTGTGTAG
TGTGGGCTCATCATATATATACAGTAGGTATAGATTTAGATTCTCGTGCTTATTTTACTGCGGCTACGATGGTTATTGCT
GTTCCTACAGGGGTAAAGGTGTTTAGATGATTAGCAACTTTGTTTGGTATAAAAATGTTATTTCAGCCTATTTTGTTGTG
GGTTTTAGGTTTTATTTTT---TTATTTACTATTGGGGGTTTGACTGGGGTTATATTGTCTAATTCTAGTTTAGATATTA
TTTTACATGATACTTATTATGTAGTTAGGCATTTTCATTATGTTTTGAGGTTAGGGGCTGTTTTTGGTATTTTTACTGGT
ATTAGTCTTTGATGAAGTTTTATGACTGGTTACGTATATAATAAGTTATATATAGTAGTGATATTTTTTTTGATGTTTTT
GGGTGTGAATTTGACTTTTTTTCCTTTGCATTTT----------------------------------------------
--------------------------------------------------------------------------------
--------------------------------------------------------------------------------
-------------------------------------------------------------
>KU532150.1_Angiostrongylus_malaysiensis_Myanmar
--------------------------------------------------------------------------------
--------------------------------------------------------------------------------
--------------------------------------------------------------------------------
--------------------------------------------------------------------------------
--------------------------------------------------------------------------------
--------------------------------------------------------------------------------
--------------------------------------------------------------------------------
--------------------------------------------------------------------------------
--------------------------------------------------------------------------------
---------------------------------GTTGAGATTTCGCCCGCATTTGGGATTGTTAGGCAATACACTGTGTA
TTTAACGGGTAAAAAAGAAGTTTTGGGTTATTTAGGTATAGTATATGCTATTTTAAGTATTGGTATAATTGGTTGTGTAG
TGAGGGCTCATCATATATATACAGTAGGTATAGATTTAGATTCTCGTGCTTATTTTACTGCGGCTACGATGGTTATTGCG
GTTCCTACAGGGGTAAAGGTGTTTAGATGATTAGCAACTTTGTTTGGTATAAAAATGTTATTTCAGCCTATTTTGTTGTG
GGTTTTAGGTTTTATTTTT---TTATTTACTATTGGGGGTTTGACTGGGGTTATATTGTCTAATTCTAGTTTAGATATTA
TTTTACATGATACTTATTATGTAGTTAGGCATTTTCATTATGTTTTGAGGTTAGGGGCTGTTTTTGGTATTTTTACTGGT
ATTAGTCTTTGATGAAGTTTTATGACTGGTTACGTATATAATAAGTTATATATAGTAGTGATATTTTTTTTGATGTTTTT
GGGGGTGAATTTGACTTTTTTTCC--------------------------------------------------------
--------------------------------------------------------------------------------
--------------------------------------------------------------------------------
-------------------------------------------------------------
>KU532151.1_Angiostrongylus_malaysiensis_Thailand
--------------------------------------------------------------------------------
--------------------------------------------------------------------------------
--------------------------------------------------------------------------------
--------------------------------------------------------------------------------
--------------------------------------------------------------------------------
--------------------------------------------------------------------------------
--------------------------------------------------------------------------------
--------------------------------------------------------------------------------
--------------------------------------------------------------------------------
---------------------------------GTCTTGATTTTGCCTGCATTTGGGATTGTTAGGCAATCTACTTTGTA
TTTAACGGGTAAAAAAGAAGTTTTTGGTTATTTAGGTATAGTTTATGCTATTTTAAGTATTGGTTTAATTGGTTGTGTAG
TGTGGGCTCATCATATATATACAGTAGGTATAGATTTAGATTCTCGTGCTTATTTTACTGCGGCTACGATGGTTATTGCT
GTTCCTACAGGGGTAAAGGTGTTTAGATGATTAGCAACTTTGTTTGGTATAAAAATGTTATTTCAGCCTATTTTGTTGTG
GGTTTTAGGTTTTATTTTT---TTATTTACTATTGGGGGTTTGACTGGGGTTATATTGTCTAATTCTAGTTTAGATATTA
TTTTACATGATACTTATTATGTAGTTAGGCATTTTCATTATGTTTTGAGGTTAGGGGCTGTTTTTGGTATTTTTACTGGT
ATTAGTCTTTGATGAAGTTTTATGACTGGTTACGTATATAATAAGTTATATATAGTAGTGATATTTTTTTTAATGTTTTT
GGGTGTGAATTTGACTTTTTTTCCTTTGCATTTT----------------------------------------------
--------------------------------------------------------------------------------
--------------------------------------------------------------------------------
-------------------------------------------------------------
>KU532152.1_Angiostrongylus_malaysiensis_Thailand
--------------------------------------------------------------------------------
--------------------------------------------------------------------------------
--------------------------------------------------------------------------------
--------------------------------------------------------------------------------
--------------------------------------------------------------------------------
--------------------------------------------------------------------------------
--------------------------------------------------------------------------------
--------------------------------------------------------------------------------
--------------------------------------------------------------------------------
---------------------------------GTCTTGATTTTGCCTGCATTTGGAATTGTTAGGCAATCTACTTTGTA
TTTAACGGGTAAAAAAGAAGTTTTTGGTTATTTAGGTATAGTTTATGCTATTTTAAGTATTGGTTTAATTGGTTGTGTAG
TGTGGGCTCATCATATATATACAGTAGGTATAGATTTAGATTCTCGTGCTTATTTTACTGCGGCTACGATGGTTATTGCT
GTTCCTACAGGGGTAAAGGTGTTTAGATGATTAGCAACTTTGTTTGGTATAAAAATGTTATTTCAGCCTATTTTGTTGTG
GGTTTTAGGTTTCATTTTT---TTATTTACTATTGGGGGTTTGACTGGGGTTATATTGTCTAATTCTAGTTTAGATATTA
TTTTACATGATACTTATTATGTAGTTAGGCATTTTCATTATGTTTTGAGGTTAGGGGCTGTTTTTGGTATTTTTACTGGT
ATTAGTCTTTGATGAAGTTTTATGACTGGTTACGTATATAATAAGTTATATATAGTAGTGATATTTTTTTTGATGTTTTT
GGGTGTGAATTTGACTTTTTTTCCTTTGCATTTT----------------------------------------------
--------------------------------------------------------------------------------
--------------------------------------------------------------------------------
-------------------------------------------------------------
>KU532153.1_Angiostrongylus_malaysiensis_Laos
--------------------------------------------------------------------------------
--------------------------------------------------------------------------------
--------------------------------------------------------------------------------
--------------------------------------------------------------------------------
--------------------------------------------------------------------------------
--------------------------------------------------------------------------------
--------------------------------------------------------------------------------
--------------------------------------------------------------------------------
--------------------------------------------------------------------------------
---------------------------------GTCTTGATTTTGCCTGCATTTGGGATTGTTAGGCAATCTACTTTGTA
TTTAACGGGTAAAAAAGAAGTTTTTGGTTATTTAGGTATAGTTTATGCTATTTTAAGTATTGGTTTAATTGGTTGTGTAG
TGTGGGCTCATCATATATATACAGTAGGTATAGATTTAGATTCTCGTGCTTATTTTACTGCGGCTACGATGGTTATTGCT
GTTCCTACAGGGGTAAAGGTGTTTAGATGATTAGCAACTTTGTTTGGTATAAAAATGTTATTTCAGCCTATTTTGTTGTG
GGTTTTAGGTTTTATTTTT---TTATTTACTATTGGGGGTTTGACTGGGGTTATATTGTCTAATTCTAGTTTAGATATTA
TTTTACATGATACTTATTATGTAGTTAGGCATTTTCATTATGTTTTGAGGTTAGGGGCTGTTTTTGGTATTTTTACTGGT
ATTAGTCTTTGATGAAGTTTTATGACTGGTTACGTATATAATAAGTTATATATAGTAGTGATATTTTTTTTGATGTTTTT
GGGTGTGAATTTGACTTTTTTTCCTTTGCATTTT----------------------------------------------
--------------------------------------------------------------------------------
--------------------------------------------------------------------------------
-------------------------------------------------------------
>KU532154.1_Angiostrongylus_malaysiensis_Laos
--------------------------------------------------------------------------------
--------------------------------------------------------------------------------
--------------------------------------------------------------------------------
--------------------------------------------------------------------------------
--------------------------------------------------------------------------------
--------------------------------------------------------------------------------
--------------------------------------------------------------------------------
--------------------------------------------------------------------------------
--------------------------------------------------------------------------------
---------------------------------GTCTTGATTTTGCCTGCATTTGGGATTGTTAGGCAATCTACTTTGTA
TTTAACGGGTAAAAAAGAAGTTTTTGGTTATTTAGGTATAGTTTATGCTATTTTAAGTATTGGTTTAATTGGTTGTGTAG
TGTGGGCTCATCATATATATACAGTAGGTATAGATTTAGATTCTCGTGCTTATTTTACTGCGGCTACGATGGTTATTGCT
GTTCCTACGGGGGTAAAGGTGTTTAGATGATTAGCAACTTTGTTTGGTATAAAAATGTTATTTCAGCCTATTTTGTTGTG
GGTTTTAGGTTTTATTTTT---TTATTTACTATTGGGGGTTTGACTGGGGTTATATTGTCTAATTCTAGTTTAGATATTA
TTTTACATGATACTTATTATGTAGTTAGGCATTTTCATTATGTTTTGAGGTTAGGGGCTGTTTTTGGTATTTTTACTGGT
ATTAGTCTTTGATGAAGTTTTATGACTGGTTACGTATATAATAAGTTATATATAGTAGTGATATTTTTTTTGATGTTTTT
GGGTGTGAATTTGACTTTTTTTCCTTTGCATTTT----------------------------------------------
--------------------------------------------------------------------------------
--------------------------------------------------------------------------------
-------------------------------------------------------------
>KU934237.1_Thailand
--------------------------------------------------------------------------------
--------------------------------------------------------------------------------
--------------------------------------------------------------------------------
--------------------------------------------------------------------------------
--------------------------------------------------------------------------------
--------------------------------------------------------------------------------
--------------------------------------------------------------------------------
--------------------------------------------------------------------------------
--------------------------------------------------------------------------------
--------------------------------------------------------------------------------
----------------------------------------------GCTATTTTAAGTATTGGTTTAATTGGTTGTGTAG
TGTGGGCTCATCATATATATACAGTAGGTATAGATTTAGATTCTCGTGCTTATTTTACTGCGGCTACGATGGTTATTGCT
GTTCCTACAGGGGTAAAGGTGTTTAGATGATTAGCAACTTTGTTTGGTATAAAAATGTTATTTCAGCCTATTTTGTTGTG
GGTTTTAGGTTTTATTTTT---TTATTTACTATTGGGGGTTTCACTGGGGTTATATTGTCTAATTCGAGTT---------
--------------------------------------------------------------------------------
--------------------------------------------------------------------------------
--------------------------------------------------------------------------------
--------------------------------------------------------------------------------
--------------------------------------------------------------------------------
-------------------------------------------------------------
>KU934238.1_Thailand
--------------------------------------------------------------------------------
--------------------------------------------------------------------------------
--------------------------------------------------------------------------------
--------------------------------------------------------------------------------
--------------------------------------------------------------------------------
--------------------------------------------------------------------------------
--------------------------------------------------------------------------------
--------------------------------------------------------------------------------
--------------------------------------------------------------------------------
--------------------------------------------------------------------------------
----------------------------------------------GCTATTTTAAGTATTGGTTTAATTGGTTGTGTAG
TATGGGCTCATCATATATATACAGTAGGTATAGATTTAGATTCTCGTGCTTATTTTACTGCGGCTACGATGGTTATTGCT
GTTCCTACAGGGGTAAAGGTGTTTAGATGATTAGCAACTTTGTTTGGTATAAAAATGTTATTTCAGCCTATTTTGTTGTG
GGTTTTAGGTTTTATTTTT---TTATTTACTATTGGGGGTTTGACTGGGGTTATATTGTCTAATTCTAGTT---------
--------------------------------------------------------------------------------
--------------------------------------------------------------------------------
--------------------------------------------------------------------------------
--------------------------------------------------------------------------------
--------------------------------------------------------------------------------
-------------------------------------------------------------
>KU934241.1_Thailand
--------------------------------------------------------------------------------
--------------------------------------------------------------------------------
--------------------------------------------------------------------------------
--------------------------------------------------------------------------------
--------------------------------------------------------------------------------
--------------------------------------------------------------------------------
--------------------------------------------------------------------------------
--------------------------------------------------------------------------------
--------------------------------------------------------------------------------
--------------------------------------------------------------------------------
----------------------------------------------GCTATTTTAAGGATTGGTTTGATTGGTTGTGTGG
TTTGGGCTCATCATATATATACAGGAGGTATAGATTTAGATTCTCGTGCTTATTTTACTGCGGCTACGATGGTTATTGCT
GTTCCTACAGGGGTAAAGGTGTTTAGATGGTTAGCAACTTTGTTTGGTATAAAAATGTTATTTCAACCTATTTTGTTGTG
GGTTTTAGGTTTTATTTTT---TTATTTACTATTGGGGGTTTGACTGGGGTTATATTGTCTAATTCTAGTT---------
--------------------------------------------------------------------------------
--------------------------------------------------------------------------------
--------------------------------------------------------------------------------
--------------------------------------------------------------------------------
--------------------------------------------------------------------------------
-------------------------------------------------------------
>KU934242.1_Thailand
--------------------------------------------------------------------------------
--------------------------------------------------------------------------------
--------------------------------------------------------------------------------
--------------------------------------------------------------------------------
--------------------------------------------------------------------------------
--------------------------------------------------------------------------------
--------------------------------------------------------------------------------
--------------------------------------------------------------------------------
--------------------------------------------------------------------------------
--------------------------------------------------------------------------------
----------------------------------------------GCTATTTTAAGGATTGGTTTGATTGGTTGTGTAG
TTTGGGCTCATCATATATATACAGTAGGTATAGATTTAGATTCTCGTGCTTATTTTACTGCGGCTACGATGGTTATTGCT
GTTCCTACAGGGGTAAAGGTGTTTAGATGATTAGCAACTTTGTTTGGTATAAAAATGTTATTTCAGCCTATTTTGTTGTG
GGTTTTAGGTTTTATTTTT---TTATTTACTATTGGGGGTTTGACTGGGGTTATATTGTCTAATTCTAGTT---------
--------------------------------------------------------------------------------
--------------------------------------------------------------------------------
--------------------------------------------------------------------------------
--------------------------------------------------------------------------------
--------------------------------------------------------------------------------
-------------------------------------------------------------
>KU934244.1_Thailand
--------------------------------------------------------------------------------
--------------------------------------------------------------------------------
--------------------------------------------------------------------------------
--------------------------------------------------------------------------------
--------------------------------------------------------------------------------
--------------------------------------------------------------------------------
--------------------------------------------------------------------------------
--------------------------------------------------------------------------------
--------------------------------------------------------------------------------
--------------------------------------------------------------------------------
----------------------------------------------GCTATTTTAAGGATTGGTTTGATTGGTTGTGTGG
TTTGGGCTCATCATATATATACGGTTGGTATGGATTTAGATTCTCGTGCTTATTTTACTGCTGCTACTATAGTTATTGCG
GTTCCTACGGGAGTGAAGGTTTTTARGTGGTTAGCAACTTTATTTGGTATAAAAATATTGTTTCAACCTATTTTATTGTG
GGTTTTGGGTTTTATTTTT---TTATTTACTATTGGGGGGTTAACTGGGGTTATATTGTCTAATTCTAGTT---------
--------------------------------------------------------------------------------
--------------------------------------------------------------------------------
--------------------------------------------------------------------------------
--------------------------------------------------------------------------------
--------------------------------------------------------------------------------
-------------------------------------------------------------
>KU934245.1_Thailand
--------------------------------------------------------------------------------
--------------------------------------------------------------------------------
--------------------------------------------------------------------------------
--------------------------------------------------------------------------------
--------------------------------------------------------------------------------
--------------------------------------------------------------------------------
--------------------------------------------------------------------------------
--------------------------------------------------------------------------------
--------------------------------------------------------------------------------
--------------------------------------------------------------------------------
----------------------------------------------GGCATTTTAAGGATTGGTTTGATCGGTTGTGTGG
TTTGGGCTCATCATATATATACGGTTGGTATGGATTTAGATTCTCGTGCTTATTTTACTGCTGCTACTATAGTTATTGCG
GTTCCTACGGGAGTGAAGGTTTTTAGGTGGTTAGCAACTTTATTTGGTATAAAGATATTGTTTCAACCTATTTTATTGTG
GGTTTTGGGTTTTATTTTT---TTATTTACTATTGGGGGGTTAACTGGGGTTATATTGTCTAATTCTAGTT---------
--------------------------------------------------------------------------------
--------------------------------------------------------------------------------
--------------------------------------------------------------------------------
--------------------------------------------------------------------------------
--------------------------------------------------------------------------------
-------------------------------------------------------------
>KU934246.1_Thailand
--------------------------------------------------------------------------------
--------------------------------------------------------------------------------
--------------------------------------------------------------------------------
--------------------------------------------------------------------------------
--------------------------------------------------------------------------------
--------------------------------------------------------------------------------
--------------------------------------------------------------------------------
--------------------------------------------------------------------------------
--------------------------------------------------------------------------------
--------------------------------------------------------------------------------
----------------------------------------------GCTATTTTAAGTATTGGTTTAATTGGTTGTGTAG
TGTGGGCTCATCATATATATACAGTAGGTATAGATTTAGATTCTCGTGCTTATTTTACTGCGGCTACGATGGTTATTGCT
GTTCCTACAGGGGTAAAGGTGTTTAGATGATTAGCAACTTTGTTTGGTATAAAAATGTTATTTCAGCCTATTTTGTTGTG
GGTTTTAGGTTTCATTTTT---TTATTTACTATTGGGGGTTTGACTGGAGTTATATTGTCTAATTCTAGTT---------
--------------------------------------------------------------------------------
--------------------------------------------------------------------------------
--------------------------------------------------------------------------------
--------------------------------------------------------------------------------
--------------------------------------------------------------------------------
-------------------------------------------------------------
>KY439004.1_Thailand_AC10x
--------------------------------------------------------------------------------
--------------------------------------------------------------------------------
--------------------------------------------------------------------------------
--------------------------------------------------------------------------------
--------------------------------------------------------------------------------
--------------------------------------------------------------------------------
--------------------------------------------------------------------------------
--------------------------------------------------------------------------------
--------------------------------------------------------------------------------
---------------------------------------------------------------ATACAGTCTACTTTATA
TTTAACGGGTAAGAAGGAGGTTTTTGGTTATTTGGGTATGGTTTATGCTATTTTAAGGATTGGTTTGATTGGTTGTGTGG
TTTGGGCTCATCATATATATACGGTTGGTATGGATTTAGATTCTCGTGCTTATTTTACTGCTGCTACTATAGTTATTGCG
GTTCCTACGGGAGTGAAGGTTTTTAGGTGGTTAGCAACTTTATTTGGTATAAAGATATTGTTTCAACCTATTTTATTGTG
GGTTTTGGGTTTTATTTTT---TTATTTACTATTGGGGGGTTAACTGGGGTTATATTGTCTAATTCTAGTTTGGATATTA
TTTTACATGATACTTATTATGTAG--------------------------------------------------------
--------------------------------------------------------------------------------
--------------------------------------------------------------------------------
--------------------------------------------------------------------------------
--------------------------------------------------------------------------------
-------------------------------------------------------------
>KY439007.1_Thailand_AC14
--------------------------------------------------------------------------------
--------------------------------------------------------------------------------
--------------------------------------------------------------------------------
--------------------------------------------------------------------------------
--------------------------------------------------------------------------------
--------------------------------------------------------------------------------
--------------------------------------------------------------------------------
--------------------------------------------------------------------------------
--------------------------------------------------------------------------------
---------------------------------------------------------------AGACAGTCTACTTTATA
TTTAACGGGTAAGAAGGAGGTTTTTGGTTATTTGGGTATGGTTTACGCTATTTTAAGGATTGGTTTGATTGGTTGTGTGG
TTTGGGCTCATCATATATATACGGTTGGTATGGATTTAGATTCTCGTGCTTATTTTACTGCGGCTACTATAGTTATTGCG
GTTCCTACGGGAGTGAAGGTTTTTAGGTGGTTAGCAACTTTATTTGGTATAAAGATATTGTTTCAACCTATTTTATTGTG
GGTTTTGGGTTTTATTTTT---TTATTTACTATTGGGGGGTTAACTGGGGTTATATTGTCTAATTCTAGTTTGGATATTG
TGTACTATGACACCCCTCAGGTCT--------------------------------------------------------
--------------------------------------------------------------------------------
--------------------------------------------------------------------------------
--------------------------------------------------------------------------------
--------------------------------------------------------------------------------
-------------------------------------------------------------
>KY439008.1_Angiostrongylus_malaysiensis_Thailand_AM9
--------------------------------------------------------------------------------
--------------------------------------------------------------------------------
--------------------------------------------------------------------------------
--------------------------------------------------------------------------------
--------------------------------------------------------------------------------
--------------------------------------------------------------------------------
--------------------------------------------------------------------------------
--------------------------------------------------------------------------------
--------------------------------------------------------------------------------
---------------------------------------------------------------------TCTACTTTGTA
TTTAACGGGTAAAAAAGAAGTTTTTGGTTATTTAAAAATAGTTTATGCTATTTTAAGTATTGGTTTAATGGGTTGTGTAG
TGTGGGCCCATCAAATATATACAGTAGGTATAGATTTAGATTCTCGTGCTTATTTTACTGCGGCTACGATGGTTATTGCT
GTTCCTACAGGGGTAAAGGTGTTTAGATGATTAGCAACTTTGTTTGGTATAAAAATGTTATTCCAGCCTATTCTGTTCTG
GAAATTAGGTTTTATTTTT---TTATTAACTATAGGGGGTTCGACTGGGGTTATATTGTCTAATTCTA------------
--------------------------------------------------------------------------------
--------------------------------------------------------------------------------
--------------------------------------------------------------------------------
--------------------------------------------------------------------------------
--------------------------------------------------------------------------------
-------------------------------------------------------------
>KY439009.1_Angiostrongylus_malaysiensis_Thailand_AM7
--------------------------------------------------------------------------------
--------------------------------------------------------------------------------
--------------------------------------------------------------------------------
--------------------------------------------------------------------------------
--------------------------------------------------------------------------------
--------------------------------------------------------------------------------
--------------------------------------------------------------------------------
--------------------------------------------------------------------------------
--------------------------------------------------------------------------------
---------------------------------------------------------------------TCTACTTTGTA
TTTAACGGGTAAAAAAGAAGTTTTTGGTTATTTAGGTATAGTTTATGCTATTTTAAGTATTGGTTTAATTGGTTGTGTAG
TGTGGGCTCATCATATATATACAGTAGGTATAGATTTAGATTCTCGTGCTTATTTTACTGCGGCTACGATGGTTATTGCT
GTTCCTACAGGGGTAAAGGTGTTTAGATGATTAGCAACTTTGTTTGGTATCAAAATGTTATTTCAGCCTATTTTGTTGTG
GGTTTTAGGTTTCATTTTT---TTATTTACTATTGGGGGCTTGACTGGGGTTATATTGTCTAATTCTA------------
--------------------------------------------------------------------------------
--------------------------------------------------------------------------------
--------------------------------------------------------------------------------
--------------------------------------------------------------------------------
--------------------------------------------------------------------------------
-------------------------------------------------------------
>KY439010.1_Angiostrongylus_malaysiensis_Thailand_AM8
--------------------------------------------------------------------------------
--------------------------------------------------------------------------------
--------------------------------------------------------------------------------
--------------------------------------------------------------------------------
--------------------------------------------------------------------------------
--------------------------------------------------------------------------------
--------------------------------------------------------------------------------
--------------------------------------------------------------------------------
--------------------------------------------------------------------------------
---------------------------------------------------------------------TCTACTTTGTA
TTTAACGGGTAAAAAAGAAGTTTTTGGTTATTTAGGTATAGTTTATGCTATTTTAAGTATTGGTTTAATTGGTTGTGTAG
TGTGGGCTCATCATATATATACAGTAGGTATAGATTTAGATTCTCGTGCTTATTTTACTGCGGCTACGATGGTTATTGCT
GTTCCTACAGGGGTAAAGGTGTTTAGATGATTAGCAACTTTGTTTGGTATAAAAATGTTATTTCAGCCTATTTTGTTGTG
GGTTTTAGGTTTCATTTTT---TTATTTACTATTGGGGGTCTGACTGGGGTTATATTGTCTAATTCTA------------
--------------------------------------------------------------------------------
--------------------------------------------------------------------------------
--------------------------------------------------------------------------------
--------------------------------------------------------------------------------
--------------------------------------------------------------------------------
-------------------------------------------------------------
>KY439011.1_Angiostrongylus_malaysiensis_Thailand_AM6
--------------------------------------------------------------------------------
--------------------------------------------------------------------------------
--------------------------------------------------------------------------------
--------------------------------------------------------------------------------
--------------------------------------------------------------------------------
--------------------------------------------------------------------------------
--------------------------------------------------------------------------------
--------------------------------------------------------------------------------
--------------------------------------------------------------------------------
---------------------------------------------------------------------CCTACTTTGTA
TTTAACGGGCAAAAACGAAGTTTTTGGATATTTAGGTATAGTTTATGCTATTTTAAGTATTGGTTTAATTGGTTGTGTAG
TGTGGGCTCATCATATATATACAGTAGGCATAGATTTAGATTCTCGGGCTTATTTTACTGCGGCTACGATGCTTATTGCT
GTTCCTACAGGGGTAAAGGTGTTTAGATGATTAGCAACTTTGTTTGGCCCAAAAATGTTATTTCAGCCTATTTTGTTGTG
GGATTTAGGATTCATTTTT---TTATTTACTATTGGGGGCTTGACTACCCTTATATTGTCTAATTCTA------------
--------------------------------------------------------------------------------
--------------------------------------------------------------------------------
--------------------------------------------------------------------------------
--------------------------------------------------------------------------------
--------------------------------------------------------------------------------
-------------------------------------------------------------
>KY439012.1_Angiostrongylus_malaysiensis_Thailand_AM5
--------------------------------------------------------------------------------
--------------------------------------------------------------------------------
--------------------------------------------------------------------------------
--------------------------------------------------------------------------------
--------------------------------------------------------------------------------
--------------------------------------------------------------------------------
--------------------------------------------------------------------------------
--------------------------------------------------------------------------------
--------------------------------------------------------------------------------
---------------------------------------------------------------------TCTACTTTGTA
TTTAACGGGTAAAAAAGAAGTTTTTGGTTATTTAGGTATAGTTTATGCTATTTTAAGTATTGGTTTAATTGGTTGTGTAG
TGTGGGCTCATCATATATATACAGTAGGTATAGATTTAGATTCCCGTGCTTATCTTACTGCGGCTACGAAGCTTATTGCT
GTTCCTACAGGGAAACAGGTGTTTAGATGACTAGCAACTTTGTATGAGCCCAAACTGTTATTTCAGCCTATTTTGTTGTT
AGTTTTAGGTTTCATTTCT---TTATTTACTATTGAGGGCTTTACTGCCGTTATAATACCCAATTTTT------------
--------------------------------------------------------------------------------
--------------------------------------------------------------------------------
--------------------------------------------------------------------------------
--------------------------------------------------------------------------------
--------------------------------------------------------------------------------
-------------------------------------------------------------
>KY703433.1_Thailand_AC13
--------------------------------------------------------------------------------
--------------------------------------------------------------------------------
--------------------------------------------------------------------------------
--------------------------------------------------------------------------------
--------------------------------------------------------------------------------
--------------------------------------------------------------------------------
--------------------------------------------------------------------------------
--------------------------------------------------------------------------------
--------------------------------------------------------------------------------
---------------------------------------------------------------------TCTACTTTATA
TTTAACGGGTAAGAAGGAGGTTTTTGGTTATTTGGGTATGGTTTATGCTATTTTAAGGATTGGTTTGATTGGTTGTGTGG
TTTGGGCCCACCATATATACACGGTTGGTATGGATTTAGATTCTCGTGCTTATTTTACTGCGGCTACTATAGTTATTGCG
GTTCCTACGGGAGTGAAGGTTTTTAGGTGGTTAGCAACTTTATTTGGTATGAAGATATTGTTTCAACCTATTTTATTGTG
GGTTTTGGGTTTTATTTTT---TTGTTTACTATTGGGGGGTTGACTGGGGTTATATTGTCTAATTCTAGTTTGGATATTA
TTTTACATGATACTTATTATGTAG--------------------------------------------------------
--------------------------------------------------------------------------------
--------------------------------------------------------------------------------
--------------------------------------------------------------------------------
--------------------------------------------------------------------------------
-------------------------------------------------------------
>KY703435.1_Thailand_AC15
--------------------------------------------------------------------------------
--------------------------------------------------------------------------------
--------------------------------------------------------------------------------
--------------------------------------------------------------------------------
--------------------------------------------------------------------------------
--------------------------------------------------------------------------------
--------------------------------------------------------------------------------
--------------------------------------------------------------------------------
--------------------------------------------------------------------------------
---------------------------------------------------------------------TCTACTTTATA
TTTAACGGGTAAGAAGGAGGTTTTTGGTTATTTGGGTATGGTTTATGCTATTTTAAGGATTGGTTTGATTGGTTGTGTGG
TTTGGGCTCATCATATATATACGGTTGGTATGGATTTAGATTCTCGTGCTTATTTTACTGCGGCTACTATAGTTATTGCG
GTTCCTACTGGAGTGAAGGTTTTTAGGTGGTTAGCAACTTTATTTGGTATAAAGATATTGTTTCAGCCTATTTTATTGTG
GGTTTTGGGTTTTATTTTT---TTATTTACTATTGGGGGGTTGACTGGGGTTATATTGTCTAATTCTAGTTTGGATATTA
TTTTACATGATACTTATTATGTAG--------------------------------------------------------
--------------------------------------------------------------------------------
--------------------------------------------------------------------------------
--------------------------------------------------------------------------------
--------------------------------------------------------------------------------
-------------------------------------------------------------
>KY703436.1_Thailand_AC16
--------------------------------------------------------------------------------
--------------------------------------------------------------------------------
--------------------------------------------------------------------------------
--------------------------------------------------------------------------------
--------------------------------------------------------------------------------
--------------------------------------------------------------------------------
--------------------------------------------------------------------------------
--------------------------------------------------------------------------------
--------------------------------------------------------------------------------
---------------------------------------------------------------------TCTACTTTATA
TTTAACGGGTAAGAAGGAGGTTTTTGGTTATTTGGGTATGGTTTATGCTATTTTAAGGATTGGTTTGATTGGTTGTGTGG
TTTGGGCTCATCATATATATACGGTTGGTATGGATTTAGATTCTCGTGCTTATTTTACTGCGGCTACTATAGTTATTGCG
GTTCCTACGGGAGTAAAGGTTTTTAGGTGGTTGGCAACTTTATTTGGTATAAAGATATTGTTTCAGCCTATTTTATTGTG
GGTTTTGGGTTTTATTTTT---TTATTTACTATTGGGGGGTTGACTGGGGTTATATTGTCTAATTCTAGTTTGGATATTA
TTTTACATGATACTTATTATGTAG--------------------------------------------------------
--------------------------------------------------------------------------------
--------------------------------------------------------------------------------
--------------------------------------------------------------------------------
--------------------------------------------------------------------------------
-------------------------------------------------------------
>KY779735.1_Vietnam
ATTTATATATATAAGAAATATCAAAGTGGTTTGTCGATTTGGTTAGAGAGTTCTAATCATAAGGATATTGGTACTCTTTA
TTTTTTGTTTGGATTGTGGTCGGGTATGTTAGGTACTGCTTTATCTTTGATTGTTCGTTTGGAGTTGTCTAAGCCTGGGA
TGTTGTTATCTAATGGGCAGTTGTATAATTCAGTTATTACGGCTCATGCTTTTTTGATGATTTTTTTTATGGTGATACCT
AGTATGATTGGTGGTTTTGGTAATTGAATGTTGCCTTTGATGTTGGGGGCTCCGGATATGAGTTTTCCTCGTTTGAATAA
CTTGAGTTTTTGATTGTTGCCAACTTCAATGTTTTTGATTTTAGATTCTTGTTTTGTAGATATGGGATGTGGAACTAGTT
GGACTGTTTATCCACCTTTGAGAAGTTTGGGTCATCCTGGTAGGAGAGTGGATTTGGCGATTTTTAGTTTGCATTGTGCT
GGGTTGAGTTCTATTTTAGGGGGTATTAATTTTATGTGTACTACGAAGAATATGCGAAGAAGTTCGATTTCTTTGGAGCA
TATGAGTTTGTTTGTTTGATCTGTTTTTGTAACTGTTTTTTTGTTGGTATTATCTTTGCCTGTTTTGGCAGGGGCTATTA
CTATGTTATTGACTGATCGTAATTTAAATACTTCTTTTTTTGATCCTAGTTCTGGGGGTAATCCTTTGATTTATCAGCAT
TTGTTTTGATTTTTTGGTCATCCTGAGGTTTATGTTTTAATTTTGCCTGCTTTTGGGATTGTTAGACAGTCTACTTTATA
TTTGACTGGTAAGAAGGAGGTTTTTGGTTATTTGGGTATGGTTTATGCTATTTTGAGAATTGGTTTGATTGGTTGTGTGG
TATGGGCTCATCATATATATACGGTTGGTATGGATTTAGATTCTCGTGCTTATTTTACTGCGGCTACTATGGTTATTGCG
GTTCCTACTGGAGTAAAGGTTTTTAGGTGGTTAGCAACTTTATTTGGTATAAAAATGTTGTTTCAGCCTATTTTATTGTG
GGTTTTGGGTTTTATTTTT---TTATTTACTATTGGGGGGTTAACTGGGGTTATGTTATCTAATTCTAGTTTGGATATTA
TTTTACATGATACTTATTATGTGGTTAGACATTTTCATTATGTTTTAAGATTGGGGGCTGTTTTTGGTATTTTTACAGGT
ATTAGTCTTTGATGGAGGTTTATGACTGGTTGTGTTTATAATAAGTTGTATATAGTGGTGGTGTTTTTTTTGATGTTTTT
AGGTGTGAATTTGACTTTTTTTCCTTTGCATTTTGCTGGTTTACACGGTTATCCTCGTAAATATTTGGATTATCCTGATG
TTTATTCGGTTTGAAATGTTATTTCTTCTTTTGGGTCTTTAGTGAGTGTTTTTGCTTTATTTATGTTTATTTTTTTGTTG
TTGGAGTCTTTTTTTAGATATCGTTTGTTGATATTGGATAATTATTATAATAGAAGTCCTGAATATAGGTTTAGAAGTTA
TGTTTTTGGTCATAGTTATCAGTCGGAAGTTTATTTTAGAAGAAGGGGGTTAAAGTGTTAG
>KY779736.1_Cambodia
ATTTATATATATAAGAAATATCAAAGTGGTTTGTCGGTTTGGTTAGAAAGTTCTAACCATAAGGATATTGGTACTCTTTA
TTTTTTGTTTGGTTTGTGGTCGGGTATGTTGGGTACTGCTTTATCTTTGATTGTTCGTTTGGAATTATCTAAGCCTGGAA
TGTTGTTGTCTAATGGGCAATTGTATAATTCAATTATTACGGCTCATGCTTTTTTGATAATTTTTTTTATGGTAATGCCT
AGTATGATTGGTGGTTTTGGTAATTGAATGTTGCCTTTGATGTTGGGGGCTCCAGATATGAGTTTTCCTCGTTTGAATAA
TTTGAGTTTTTGATTGTTGCCAACTTCGATGTTTTTGATTTTAGATTCTTGTTTTGTAGATATAGGATGTGGGACTAGTT
GGACTGTTTATCCACCTTTGAGGAGTTTAGGTCATCCTGGTAGAAGGGTAGATTTGGCGATTTTTAGTTTGCATTGTGCT
GGATTGAGTTCTATTTTGGGGGGTATTAATTTTATGTGTACGACGAAGAATATGCGAAGAAGTTCAATTTCTTTGGAACA
TATAAGTTTGTTTGTTTGATCTGTTTTTGTAACTGTTTTTTTGTTGGTATTGTCTTTACCTGTGTTGGCGGGGGCTATTA
CTATATTATTAACTGATCGTAATTTAAATACTTCTTTTTTTGATCCTAGTTCTGGTGGTAATCCTTTGATTTATCAGCAT
TTGTTTTGATTTTTTGGTCATCCTGAGGTTTATGTTTTGATTTTGCCTGCTTTTGGGATTGTTAGACAGTCTACTTTATA
TTTAACGGGTAAGAAGGAGGTTTTTGGTTATTTGGGTATGGTTTATGCTATTTTAAGGATTGGTTTGATTGGTTGTGTGG
TTTGGGCCCATCATATATATACGGTTGGTATGGATTTAGATTCTCGTGCTTATTTTACTGCGGCTACCATAGTTATTGCG
GTTCCTACGGGAGTGAAGGTTTTTAGGTGGTTAGCAACTTTATTTGGTATGAAGATATTGTTTCAACCTATTTTATTGTG
GGTTTTGGGTTTTATTTTT---TTGTTTACTATTGGGGGGTTGACTGGGGTTATATTGTCTAATTCTAGTTTGGATATTA
TTTTACATGATACTTATTATGTAGTTAGGCATTTTCATTATGTTTTAAGGTTGGGGGCTGTTTTTGGTATTTTTACTGGT
ATCAGTCTTTGATGAAGGTTTATGACTGGTTGTGTTTATAATAAGTTGTATATAGTGGTTATGTTTTTTTTGATGTTTTT
AGGTGTGAATTTGACTTTTTTTCCTTTGCATTTTGCTGGTTTGCACGGCTATCCTCGTAAGTATTTGGATTATCCTGATG
TTTATTCGGTTTGAAATGTTATTTCTTCTTTTGGGTCTTTAGTTAGTGTTTTTGCTTTATTTATGTTTATTTTTTTGTTG
TTGGAGTCTTTTTTTAGATATCGTTTGTTGTTATTGGATAATTATTATAATAGAAGTCCAGAATATAGATATAGGAGTTA
TGTTTTTGGTCATAGTTATCAGTCGGAAGTTTATTTTAGAAGAAGGAGTTTAAAGTGTTAG
>KY779737.1_Vietnam
ATTTATATATATAAGAAATATCAAAGTGGTTTGTCGGTTTGGTTAGAAAGTTCTAATCATAAGGATATTGGTACTCTTTA
TTTTTTGTTTGGTTTGTGGTCGGGTATGTTAGGTACTGCTTTGTCTTTGATTGTTCGTTTGGAGTTGTCTAAGCCTGGAA
TGTTGTTGTCTAACGGGCAATTGTATAATTCAATTATTACGGCTCATGCTTTTTTGATAATTTTTTTTATGGTAATGCCT
AGTATGATTGGTGGTTTTGGTAATTGAATGTTGCCTTTGATGTTGGGGGCTCCAGATATGAGTTTTCCTCGTTTGAATAA
TTTGAGTTTTTGATTGTTGCCAACTTCGATGTTTTTGATTTTAGATTCTTGTTTTGTGGATATAGGATGTGGAACTAGTT
GGACTGTTTATCCGCCTTTGAGAAGTTTAGGTCATCCTGGTAGAAGGGTAGATTTGGCGATTTTTAGTTTGCATTGTGCT
GGATTGAGTTCTATTTTGGGGGGTATTAATTTTATGTGTACGACGAAGAATATGCGAAGAAGTTCAATTTCTTTGGAACA
TATGAGTTTGTTTGTTTGATCTGTTTTTGTGACTGTTTTTTTGTTAGTATTGTCTTTGCCTGTGTTGGCGGGGGCTATTA
CTATACTATTAACTGATCGTAATTTAAATACTTCTTTTTTTGATCCTAGTTCTGGTGGCAATCCTTTGATTTATCAACAT
TTGTTTTGATTTTTTGGCCATCCTGAGGTTTATGTTTTGATTTTGCCTGCTTTTGGGATTGTTAGGCAGTCTACTTTATA
TTTAACGGGTAAGAAAGAGGTTTTTGGTTATTTGGGTATGGTTTATGCTATTTTGAGGATTGGTTTGATTGGTTGTGTGG
TTTGGGCTCATCATATATATACGGTTGGTATGGATTTAGATTCTCGTGCTTATTTTACTGCGGCTACTATAGTTATTGCG
GTCCCTACAGGAGTGAAGGTTTTTAGGTGGTTAGCGACTTTATTTGGTATAAAGATATTGTTTCAACCTATTTTATTGTG
GGTTTTAGGTTTTATTTTT---TTATTTACTATTGGGGGGTTAACGGGAGTTATATTGTCTAATTCTAGTTTGGATATTA
TTTTACATGATACTTATTATGTAGTTAGGCATTTTCATTATGTTTTAAGGTTGGGGGCTGTTTTTGGTATTTTTACTGGT
ATTAGTCTTTGATGAAGGTTCATGACTGGTTGTGTTTATAATAAGTTGTATATAGTGGTAATGTTTTTTTTGATGTTTTT
AGGTGTGAATTTGACTTTTTTTCCTTTGCATTTTGCTGGTTTGCATGGTTATCCTCGTAAGTATTTGGATTATCCTGATG
TCTATTCAGTTTGAAATGTTATTTCATCTTTTGGGTCTTTAGTTAGTGTTTTTGCTTTATTTATGTTTATTTTTTTGTTG
TTGGAGTCTTTTTTTAGATATCGTTTGTTGTTATTGGATCATTATTATAATAGAAGTCCTGAATATAGATATAGAAGTTA
TGTTTTTGGTCATAGTTATCAGTCGGAAGTTTATTTTAGAAGAAGGAGTTTAAAGTGTTAG
>KY779738.1_Vietnam
ATTTATATATATAAGAAATATCAAGGTGGTTTGTCGGTTTGATTAGAAAGTTCTAATCATAAGGATATTGGTACTCTTTA
TTTTTTGTTTGGTTTATGGTCGGGTATGTTAGGTACTGCTTTATCTTTGATTGTTCGTTTGGAATTGTCTAAGCCTGGAA
TGTTGTTGTCTAATGGGCAATTGTATAATTCAATTATTACGGCTCATGCTTTTTTGATGATTTTTTTTATGGTGATGCCT
AGTATGATTGGTGGTTTTGGTAATTGAATATTGCCTTTGATGTTGGGGGCTCCGGATATGAGTTTTCCTCGTTTGAATAA
TTTGAGTTTTTGATTATTACCAACTTCGATGTTTTTGATTTTAGATTCTTGTTTTGTGGATATAGGATGTGGGACTAGTT
GGACTGTTTATCCGCCTTTGAGAAGTTTAGGTCATCCTGGTAGAAGGGTGGATTTGGCGATTTTTAGTTTGCATTGTGCT
GGACTGAGTTCTATTTTGGGGGGTATTAATTTTATGTGTACAACGAAGAATATGCGAAGAAGTTCAATTTCTTTGGAACA
TATGAGTTTGTTTGTTTGATCTGTTTTTGTGACTGTTTTTTTGTTGGTGTTGTCTTTACCTGTGTTGGCCGGGGCTATCA
CTATATTATTAACTGATCGTAATTTAAATACTTCTTTTTTTGATCCTAGTTCTGGTGGCAATCCTTTGATTTATCAGCAT
TTGTTTTGATTTTTTGGTCATCCTGAGGTTTATGTTTTGATTTTGCCTGCTTTTGGGATTGTTAGACAGTCTACTTTATA
TTTAACGGGTAAAAAAGAGGTTTTTGGTTATTTGGGTATGGTTTATGCTATTTTAAGAATTGGTTTGATTGGTTGTGTGG
TTTGGGCTCATCATATATATACGGTTGGTATGGATTTAGATTCTCGTGCTTATTTTACTGCGGCTACTATAGTTATTGCG
GTTCCTACGGGAGTGAAGGTTTTTAGGTGGTTGGCAACTTTATTTGGTATAAAGATATTGTTTCAACCTATTTTATTGTG
GGTTTTGGGTTTTATTTTT---TTATTTACTATCGGTGGGTTAACGGGGGTTATATTGTCTAATTCTAGTTTGGATATTA
TTTTACATGATACTTATTATGTAGTTAGGCATTTTCATTATGTTTTAAGGTTGGGGGCTGTTTTTGGTATTTTTACTGGT
ATTAGTCTTTGATGAGGGTTTATGACTGGTTGTGTTTATAATAAGTTGTATATAGTGGTGATGTTTTTTTTGATGTTTTT
GGGTGTGAATTTGACTTTTTTTCCTTTGCATTTTGCTGGTTTACATGGTTATCCTCGTAAGTATTTAGATTATCCTGATG
TTTATTCAGTTTGAAATGTTATTTCTTCTTTTGGGTCTTTAATTAGTGTTTTTGCTTTATTTATATTTATTTTTTTGTTG
TTGGAGTCTTTTTTTAGATATCGTTTGTTGTTACAGGATAATTATTATAATAGAAGTCCTGAGTATAGATATAGAAGTTA
TGTTTTTGGTCATAGTTATCAGTCAGAAGTTTATTTTAGAAGGAGGAGTTTAAAGCGTTAG
>MF000735.1_USA
------------------------------------------------AGTTCTAATCATAAAGATATTGGTACTCTTTA
TTTTTTGTTTGGTTTGTGGTCGGGTATGTTAGGTACTGCTTTATCTTTGATTGTTCGTTTGGAGTTATCTAAGCCTGGAA
TGTTGTTGTCTAATGGGCAATTGTATAATTCAATTATTACGGCTCATGCTTTTTTGATAATTTTTTTTATGGTAATGCCT
AGTATGATTGGTGGTTTTGGTAATTGAATGTTGCCTTTGATGTTGGGGGCTCCAGATATGAGTTTTCCTCGTTTGAATAA
TTTGAGTTTTTGATTGTTGCCAACTTCGATGTTTTTGATTTTAGATTCTTGTTTTGTAGATATAGGATGTGGAACTAGTT
GGACTGTTTATCCACCTTTGAGGAGTTTAGGTCATCCTGGTAGAAGGGTAGATTTGGCGATTTTTAGTTTGCATTGTGCT
GGATTGAGTTCTATTTTGGGGGGTATTAATTTTATGTGTACGACGAAGAATATACGAAGAAGTTCAATTTCTTTGGAACA
TATAAGTTTGTTTGTTTGATCTGTTTTTGTAACTGTTTTTTTGTTGGTATTGTCTTTACCTGTGTTGGCGGGGGCTATTA
CCATGTTATTAACTGATCGTAATTTAAATACTTCTTTTTTTGATCCTAGTTCTGGTGGTAATCCTTTGATTTATCAGCAT
TTGTTTTGATTTTTTGGTCATCCTGAGGTTTA------------------------------------------------
--------------------------------------------------------------------------------
--------------------------------------------------------------------------------
--------------------------------------------------------------------------------
--------------------------------------------------------------------------------
--------------------------------------------------------------------------------
--------------------------------------------------------------------------------
--------------------------------------------------------------------------------
--------------------------------------------------------------------------------
--------------------------------------------------------------------------------
-------------------------------------------------------------
>MF000736.1_USA
------------------------------------------------AGTTCTAATCATAAAGATATTGGTACTCTTTA
TTTTTTGTTTGGTTTGTGGTCGGGTATGTTAGGTACTGCTTTATCTTTGATTGTTCGTTTGGAGTTATCTAAGCCTGGAA
TGTTGTTGTCTAATGGGCAATTGTATAATTCAATTATTACGGCTCATGCTTTTTTGATAATTTTTTTTATGGTAATGCCT
AGTATGATTGGTGGTTTTGGTAATTGAATGTTGCCTTTGATGTTGGGGGCTCCAGATATGAGTTTTCCTCGTTTGAATAA
TTTGAGTTTTTGATTGTTGCCAACTTCGATGTTTTTGATTTTAGATTCTTGTTTTGTAGATATGGGATGTGGAACTAGTT
GGACTGTTTATCCACCTTTGAGGAGTTTAGGTCATCCTGGTAGAAGGGTAGATTTGGCGATTTTTAGTTTGCATTGTGCT
GGATTGAGTTCTATTTTGGGGGGTATTAATTTTATGTGTACGACGAAGAATATGCGAAGAAGTTCAATTTCTTTGGAACA
TATAAGTTTGTTTGTTTGATCTGTTTTTGTAACTGTTTTTTTGTTGGTATTGTCTTTACCTGTGTTGGCGGGGGCTATTA
CCATGTTATTAACTGATCGTAATTTAAATACTTCTTTTTTTGATCCTAGTTCTGGTGGTAATCCTTTGATTTATCAGCAT
TTGTTTTGATTTTTTGGTCATCCTGAGGTTTA------------------------------------------------
--------------------------------------------------------------------------------
--------------------------------------------------------------------------------
--------------------------------------------------------------------------------
--------------------------------------------------------------------------------
--------------------------------------------------------------------------------
--------------------------------------------------------------------------------
--------------------------------------------------------------------------------
--------------------------------------------------------------------------------
--------------------------------------------------------------------------------
-------------------------------------------------------------
