# Supplementary material for: Low diversity of Angiostrongylus cantonensis complete mitochondrial DNA sequences from Australia, Hawaii, French Polynesia and the Canary Islands revealed using whole genome next-generation sequencing
Source: Parasit Vectors. 2019 May 16;12:241. doi: 10.1186/s13071-019-3491-y (PMC6524341; doi:10.1186/s13071-019-3491-y)
Supplement: Supplementary file 8 — Additional file 8: Table S2. List of publications used in our literature review. [file 13071_2019_3491_MOESM8_ESM.xlsx]

## Sheet: List1
Reference	Vertebrate host	Invertebrate host	Pathology	Physiology	Diagnostics	Treatment	Origin of strain specified	Helminth sequenced	cox1 haplotype determined
PubMed ID: 20807531	X			X			X
PubMed ID: 20587113	X					X	X
PubMed ID: 21110041	X					X
PubMed ID: 21356210	X			X
PubMed ID: 21344211	X			X			X
PubMed ID: 21624399	X			X			X
PubMed ID: 21856305	X		X				X
PubMed ID: 21925506		X	X				X
PubMed ID: 21106133	X			X			X
PubMed ID: 22019415	X				X		X
PubMed ID: 22074686	X					X	X
PubMed ID: 22393387	X		X
PubMed ID: 22053741	X					X
PubMed ID: 22146998	X			X
PubMed ID: 22215189	X			X			X
PubMed ID: 22218922	X			X			X
PubMed ID: 22429660		X	X				X
PubMed ID: 22504144	X			X			X
PubMed ID: 22542800	X		X				X
PubMed ID: 22668746	X			X			X
PubMed ID: 23431816	X			X			X
PubMed ID: 22777701	X		X				X
PubMed ID: 22925026	X			X			X
PubMed ID: 22050968	X					X	X
PubMed ID: 23073569	X		X
PubMed ID: 23192529	X			X
PubMed ID: 23148283	X		X
PubMed ID: 23224730	X			X			X
PubMed ID: 23377146	X					X	X
PubMed ID: 23322326	X		X				X
PubMed ID: 22152396	X					X	X
PubMed ID: 23505411	X		X				X
PubMed ID: 23458235	X		X
PubMed ID: 23377121		X	X				X
PubMed ID: 23703548	X		X
PubMed ID: 23728774	X					X
PubMed ID: 23816446	X			X			X
PubMed ID: 23977214	X			X			X
PubMed ID: 23664843	X			X			X
PubMed ID: 24037191	X			X			X
PubMed ID: 24204717	X			X
PubMed ID: 24076431	X		X
PubMed ID: 24142285	X		X				X
PubMed ID: 24513030		X	X				X
PubMed ID: 24013007	X			X
PubMed ID: 24042059		X	X
PubMed ID: 24333291	X		X				X
PubMed ID: 24233410	X		X
PubMed ID: 24361722	X		X
Jarvi, S., Pitt, W., Osuna, A., Farias, M., Shiels, L., Howe, K., ... & Maher, D. (2014). Efficacy of a vaccine for Angiostrongylus costaricensis against rat lungworm disease caused by A. cantonensis in wild Hawaiian rats (Rattus rattus)(VAC7P. 978).	X		X
PubMed ID: 24503290	X		X				X	X
PubMed ID: 24556845	X		X
PubMed ID: 24696273	X			X
PubMed ID: 23290340		X	X				X
PubMed ID: 24667973	X		X
PubMed ID: 24696276	X			X			X
PubMed ID: 25052055	X		X
PubMed ID: 24786730	X		X				X
PubMed ID: 24682888	X		X
PubMed ID: 24929149	X			X
PubMed ID: 24951166	X				X
PubMed ID: 24207053	X		X				X
PubMed ID: 25028210	X			X			X
PubMed ID: 25079705	X			X
PubMed ID: 25172599	X		X
PubMed ID: 25158284	X		X
DOI: 10.1590/0074-0276130378	X			X			X	X	X
PubMed ID: 25308279		X	X				X
PubMed ID: 25961032	X		X
PubMed ID: 25890054	X					X
PubMed ID: 20807531	X		X
PubMed ID: 20587113	X		X
PubMed ID: 21110041	X		X
PubMed ID: 21356210	X					X
PubMed ID: 21344211	X			X
PubMed ID: 21624399	X		X
PubMed ID: 21856305	X					X
PubMed ID: 21925506	X		X				X
PubMed ID: 21106133	X			X
PubMed ID: 22019415	X			X			X
PubMed ID: 22074686	X		X
PubMed ID: 22393387	X		X
PubMed ID: 22053741	X		X
PubMed ID: 22146998	X				X
PubMed ID: 22215189	X			X
PubMed ID: 22218922		X	X				X
PubMed ID: 22429660	X					X
PubMed ID: 22504144	X		X
PubMed ID: 22542800	X		X
PubMed ID: 22668746	X			X
PubMed ID: 23431816	X		X
PubMed ID: 22777701	X		X
PubMed ID: 22925026	X		X
PubMed ID: 22050968	X			X
PubMed ID: 23073569	X		X				X
PubMed ID: 23192529		X	X				X
PubMed ID: 23148283	X		X				X
PubMed ID: 23224730	X		X
PubMed ID: 23377146	X		X				X
PubMed ID: 23322326	X		X
PubMed ID: 22152396	X		X
PubMed ID: 23505412		X	X				X
PubMed ID: 23458235	X		X
PubMed ID: 24029975		X	X				X
